# Supplementary material for: The herbicide triflusulfuron-meth­yl
Source: Acta Crystallogr Sect E Struct Rep Online. 2011 Jun 22;67(Pt 7):o1778–9. doi: 10.1107/S1600536811023166 (PMC3151983; doi:10.1107/S1600536811023166)
Supplement: Supplementary file 1 [file e-67-o1778-sup1.cif]

##############################################################################
#                                                                            #
# This CIF contains the data in a paper accepted for publication in          #
# Acta Crystallographica Section E. It conforms to the requirements of       #
# Notes for Authors for Acta Crystallographica Section E, and has been       #
# peer reviewed under the auspices of the IUCr Commission on Journals.       #
#                                                                            #
# Full details of the Crystallographic Information File format               #
# are given in the paper "The Crystallographic Information File (CIF):       #
# a New Standard Archive File for Crystallography" by S. R. Hall, F. H.      #
# Allen and I. D. Brown [Acta Cryst. (1991), A47, 655-685].                  #
#                                                                            #
# The current version of the core CIF dictionary is obtainable from          #
# ftp://ftp.iucr.org/pub/cif_core.dic.                                       #
#                                                                            #
# Software is freely available for graphical display of the structure(s)     #
# in this CIF. For information consult the CIF software page                 #
# http://www.iucr.org/resources/cif/software.                                #
#                                                                            #
# This file may be used for bona fide research purposes within the           #
# scientific community so long as proper attribution is given to the journal # 
# article from which it was obtained.                                        #
#                                                                            #
##############################################################################
data_I
_audit_creation_method     SHELXL-97
_chemical_name_systematic
;
Methyl 2-({[4-dimethylamino-6-(2,2,2-trifluoroethoxy)-1,3,5-triazin-2-
yl]carbamoyl}sulfamoyl)-3-methylbenzoate
;
_chemical_name_common     'Trifluorsulfuron-methyl'
_chemical_formula_moiety     'C17 H19 F3 N6 O6 S'
_chemical_formula_sum     'C17 H19 F3 N6 O6 S'
_chemical_formula_iupac     'C17 H19 F3 N6 O6 S'
_chemical_formula_weight     492.44
_chemical_melting_point     ?
_symmetry_cell_setting     monoclinic
_symmetry_space_group_name_H-M     'C 2/c'
loop_
    _symmetry_equiv_pos_as_xyz
    'x, y, z'
    '-x, y, -z+1/2'
    'x+1/2, y+1/2, z'
    '-x+1/2, y+1/2, -z+1/2'
    '-x, -y, -z'
    'x, -y, z-1/2'
    '-x+1/2, -y+1/2, -z'
    'x+1/2, -y+1/2, z-1/2'
_cell_length_a     16.7107(11)
_cell_length_b     15.6406(11)
_cell_length_c     17.1875(12)
_cell_angle_alpha     90.00
_cell_angle_beta     107.0350(10)
_cell_angle_gamma     90.00
_cell_volume     4295.1(5)
_cell_formula_units_Z     8
_cell_measurement_reflns_used     9962
_cell_measurement_theta_min     2.55
_cell_measurement_theta_max     30.50
_cell_measurement_temperature     100(2)
_exptl_crystal_description     block
_exptl_crystal_colour     colourless
_exptl_crystal_size_max     0.55
_exptl_crystal_size_mid     0.35
_exptl_crystal_size_min     0.30
_exptl_crystal_density_diffrn     1.523
_exptl_crystal_density_meas     ?
_exptl_crystal_density_method     'not measured'
_exptl_crystal_F_000     2032
_exptl_absorpt_coefficient_mu     0.225
_exptl_absorpt_correction_type     multi-scan
_exptl_absorpt_process_details     '(SADABS; Bruker, 2008)'
_exptl_absorpt_correction_T_min     0.84
_exptl_absorpt_correction_T_max     0.94
_exptl_special_details
;
;
_diffrn_ambient_temperature     100(2)
_diffrn_radiation_type     MoK\a
_diffrn_radiation_wavelength     0.71073
_diffrn_radiation_source     'fine-focus sealed tube'
_diffrn_radiation_monochromator     graphite
_diffrn_measurement_device_type     'Bruker Kappa APEXII CCD'
_diffrn_measurement_method     '\f and \w'
_diffrn_reflns_number     31010
_diffrn_reflns_av_R_equivalents     0.0242
_diffrn_reflns_av_sigmaI/netI     0.0166
_diffrn_reflns_theta_min     2.88
_diffrn_reflns_theta_max     30.00
_diffrn_reflns_theta_full     30.00
_diffrn_measured_fraction_theta_max     0.994
_diffrn_measured_fraction_theta_full     0.994
_diffrn_reflns_limit_h_min     -23
_diffrn_reflns_limit_h_max     23
_diffrn_reflns_limit_k_min     -22
_diffrn_reflns_limit_k_max     22
_diffrn_reflns_limit_l_min     -23
_diffrn_reflns_limit_l_max     23
_diffrn_standards_decay_%     0
_refine_special_details
;
Refinement of <i>F</i>^2^ against ALL reflections. The weighted <i>R</i>-factor
<i>wR</i> and goodness of fit <i>S</i> are based on <i>F</i>^2^, conventional
<i>R</i>-factors <i>R</i> are based on <i>F</i>, with <i>F</i> set to zero for
negative <i>F</i>^2^. The threshold expression of <i>F</i>^2^ >
\s(<i>F</i>^2^) is used only for calculating <i>R</i>-factors(gt) <i>etc</i>.
and is not relevant to the choice of reflections for refinement.
<i>R</i>-factors based on <i>F</i>^2^ are statistically about twice as large
as those based on <i>F</i>, and <i>R</i>- factors based on ALL data will be
even larger.
;
_reflns_number_total     6217
_reflns_number_gt     5708
_reflns_threshold_expression     I>2\s(I)
_refine_ls_structure_factor_coef     Fsqd
_refine_ls_matrix_type     full
_refine_ls_R_factor_all     0.0383
_refine_ls_R_factor_gt     0.0353
_refine_ls_wR_factor_gt     0.0985
_refine_ls_wR_factor_ref     0.1016
_refine_ls_goodness_of_fit_ref     1.072
_refine_ls_restrained_S_all     1.072
_refine_ls_number_reflns     6217
_refine_ls_number_parameters     302
_refine_ls_number_restraints     0
_refine_ls_hydrogen_treatment     constr
_refine_ls_weighting_scheme     calc
_refine_ls_weighting_details
         'calc w=1/[\s^2^(Fo^2^)+(0.0559P)^2^+3.0280P] where P=(Fo^2^+2Fc^2^)/3'
_atom_sites_solution_hydrogens     geom
_atom_sites_solution_primary     direct
_atom_sites_solution_secondary     difmap
_refine_ls_shift/su_max     0.001
_refine_ls_shift/su_mean     0.000
_refine_diff_density_max     0.498
_refine_diff_density_min     -0.489
_refine_ls_extinction_method     none
_refine_ls_extinction_coef     ?
loop_
    _atom_type_symbol
    _atom_type_description
    _atom_type_scat_dispersion_real
    _atom_type_scat_dispersion_imag
    _atom_type_scat_source
    'C' 'C' 0.0033 0.0016
                         'International Tables Vol C Tables 4.2.6.8 and 6.1.1.4'
    'H' 'H' 0.0000 0.0000
                         'International Tables Vol C Tables 4.2.6.8 and 6.1.1.4'
    'N' 'N' 0.0061 0.0033
                         'International Tables Vol C Tables 4.2.6.8 and 6.1.1.4'
    'O' 'O' 0.0106 0.0060
                         'International Tables Vol C Tables 4.2.6.8 and 6.1.1.4'
    'F' 'F' 0.0171 0.0103
                         'International Tables Vol C Tables 4.2.6.8 and 6.1.1.4'
    'S' 'S' 0.1246 0.1234
                         'International Tables Vol C Tables 4.2.6.8 and 6.1.1.4'
_computing_data_collection     'APEX2 (Bruker, 2008)'
_computing_cell_refinement     'SAINT (Bruker, 2008)'
_computing_data_reduction     'SAINT, SADABS and XPREP (Bruker, 2008)'
_computing_structure_solution     'SHELXS97 (Sheldrick, 2008)'
_computing_structure_refinement     'SHELXL97 (Sheldrick, 2008)'
_computing_molecular_graphics     'Mercury (Macrae <i>et al.</i>, 2006)'
_computing_publication_material
;
PLATON (Spek, 2009) and publCIF (Westrip, 2010)
;
loop_
    _atom_site_type_symbol
    _atom_site_label
    _atom_site_fract_x
    _atom_site_fract_y
    _atom_site_fract_z
    _atom_site_U_iso_or_equiv
    _atom_site_adp_type
    _atom_site_calc_flag
    _atom_site_refinement_flags
    _atom_site_occupancy
    _atom_site_symmetry_multiplicity
    _atom_site_disorder_assembly
    _atom_site_disorder_group
    S S1 0.196829(15) 0.535633(16) 0.521723(15) 0.01859(7) Uani d . 1 1 . .
    O O1 0.19376(6) 0.62050(5) 0.55125(6) 0.02835(18) Uani d . 1 1 . .
    O O2 0.18217(5) 0.52321(5) 0.43604(5) 0.02233(16) Uani d . 1 1 . .
    O O3 0.22779(6) 0.34464(6) 0.47823(6) 0.02816(18) Uani d . 1 1 . .
    O O4 0.09973(6) 0.31848(6) 0.39337(6) 0.03011(19) Uani d . 1 1 . .
    O O5 0.29214(5) 0.50520(6) 0.69463(5) 0.02743(18) Uani d . 1 1 . .
    O O6 0.65207(5) 0.33795(5) 0.66348(5) 0.02148(16) Uani d . 1 1 . .
    N N1 0.29218(5) 0.49756(6) 0.56180(5) 0.01930(17) Uani d . 1 1 . .
    H H1N 0.3228 0.4857 0.5294 0.023 Uiso calc R 1 1 . .
    N N2 0.40259(5) 0.44268(6) 0.66704(5) 0.01867(17) Uani d . 1 1 . .
    H H2N 0.4227 0.4320 0.7194 0.022 Uiso calc R 1 1 . .
    N N3 0.52875(5) 0.38975(6) 0.66484(5) 0.01831(17) Uani d . 1 1 . .
    N N4 0.55747(6) 0.36370(6) 0.53872(5) 0.01880(17) Uani d . 1 1 . .
    N N5 0.42372(5) 0.41857(6) 0.54018(5) 0.01753(16) Uani d . 1 1 . .
    N N6 0.45192(6) 0.39316(6) 0.41973(5) 0.02194(18) Uani d . 1 1 . .
    C C1 0.12686(6) 0.46904(7) 0.55453(7) 0.02002(19) Uani d . 1 1 . .
    C C2 0.10617(7) 0.38937(7) 0.51509(7) 0.0220(2) Uani d . 1 1 . .
    C C3 0.04287(8) 0.34016(8) 0.52991(8) 0.0295(2) Uani d . 1 1 . .
    H H3 0.0281 0.2869 0.5030 0.035 Uiso calc R 1 1 . .
    C C4 0.00129(8) 0.36899(9) 0.58398(9) 0.0323(3) Uani d . 1 1 . .
    H H4 -0.0426 0.3358 0.5934 0.039 Uiso calc R 1 1 . .
    C C5 0.02355(7) 0.44542(9) 0.62381(8) 0.0305(3) Uani d . 1 1 . .
    H H5 -0.0049 0.4634 0.6614 0.037 Uiso calc R 1 1 . .
    C C6 0.08655(7) 0.49787(8) 0.61108(7) 0.0252(2) Uani d . 1 1 . .
    C C7 0.15278(7) 0.35064(7) 0.46116(7) 0.0229(2) Uani d . 1 1 . .
    C C8 0.13986(9) 0.27562(9) 0.34038(9) 0.0349(3) Uani d . 1 1 . .
    H H8A 0.0972 0.2494 0.2949 0.052 Uiso calc R 1 1 . .
    H H8B 0.1774 0.2312 0.3710 0.052 Uiso calc R 1 1 . .
    H H8C 0.1722 0.3172 0.3193 0.052 Uiso calc R 1 1 . .
    C C9 0.10498(8) 0.57997(10) 0.65897(9) 0.0352(3) Uani d . 1 1 . .
    H H9A 0.1656 0.5858 0.6835 0.053 Uiso calc R 1 1 . .
    H H9B 0.0773 0.5791 0.7020 0.053 Uiso calc R 1 1 . .
    H H9C 0.0841 0.6285 0.6226 0.053 Uiso calc R 1 1 . .
    C C10 0.32549(6) 0.48361(7) 0.64409(6) 0.01966(19) Uani d . 1 1 . .
    C C11 0.45251(6) 0.41618(6) 0.62069(6) 0.01614(18) Uani d . 1 1 . .
    C C12 0.57646(6) 0.36447(6) 0.61875(6) 0.01739(18) Uani d . 1 1 . .
    C C13 0.47864(7) 0.39181(6) 0.50082(6) 0.01759(18) Uani d . 1 1 . .
    C C14 0.36494(8) 0.41607(8) 0.37767(7) 0.0259(2) Uani d . 1 1 . .
    H H14A 0.3530 0.4731 0.3951 0.039 Uiso calc R 1 1 . .
    H H14B 0.3273 0.3743 0.3911 0.039 Uiso calc R 1 1 . .
    H H14C 0.3564 0.4161 0.3188 0.039 Uiso calc R 1 1 . .
    C C15 0.50356(9) 0.36299(8) 0.37022(7) 0.0279(2) Uani d . 1 1 . .
    H H15A 0.5611 0.3547 0.4048 0.042 Uiso calc R 1 1 . .
    H H15B 0.5030 0.4054 0.3281 0.042 Uiso calc R 1 1 . .
    H H15C 0.4813 0.3086 0.3445 0.042 Uiso calc R 1 1 . .
    C C16 0.71016(7) 0.31386(7) 0.62056(7) 0.0224(2) Uani d . 1 1 . .
    H H16A 0.7187 0.3614 0.5858 0.027 Uiso calc R 1 1 . .
    H H16B 0.6896 0.2633 0.5859 0.027 Uiso calc R 1 1 . .
    C C17 0.78997(8) 0.29349(10) 0.68535(9) 0.0334(3) Uani d . 1 1 . .
    F F1 0.84761(5) 0.26665(7) 0.65023(7) 0.0484(2) Uani d . 1 1 . .
    F F2 0.78026(6) 0.23027(8) 0.73382(7) 0.0546(3) Uani d . 1 1 . .
    F F3 0.82179(6) 0.36048(8) 0.73076(7) 0.0570(3) Uani d . 1 1 . .
loop_
    _atom_site_aniso_label
    _atom_site_aniso_U_11
    _atom_site_aniso_U_22
    _atom_site_aniso_U_33
    _atom_site_aniso_U_12
    _atom_site_aniso_U_13
    _atom_site_aniso_U_23
    S1 0.01670(12) 0.01668(12) 0.02069(13) 0.00019(8) 0.00281(9) 0.00071(8)
    O1 0.0256(4) 0.0188(4) 0.0389(5) 0.0006(3) 0.0068(3) -0.0046(3)
    O2 0.0207(4) 0.0242(4) 0.0199(4) 0.0001(3) 0.0026(3) 0.0051(3)
    O3 0.0252(4) 0.0237(4) 0.0338(5) 0.0012(3) 0.0060(3) -0.0034(3)
    O4 0.0294(4) 0.0285(4) 0.0293(4) -0.0035(3) 0.0038(3) -0.0060(3)
    O5 0.0214(4) 0.0398(5) 0.0203(4) 0.0045(3) 0.0048(3) -0.0065(3)
    O6 0.0160(3) 0.0298(4) 0.0192(3) 0.0026(3) 0.0060(3) 0.0009(3)
    N1 0.0155(4) 0.0234(4) 0.0175(4) 0.0012(3) 0.0025(3) -0.0011(3)
    N2 0.0165(4) 0.0263(4) 0.0124(3) 0.0017(3) 0.0028(3) -0.0007(3)
    N3 0.0153(4) 0.0251(4) 0.0139(4) 0.0002(3) 0.0033(3) 0.0004(3)
    N4 0.0213(4) 0.0197(4) 0.0164(4) -0.0022(3) 0.0070(3) -0.0011(3)
    N5 0.0191(4) 0.0192(4) 0.0130(4) -0.0012(3) 0.0028(3) -0.0003(3)
    N6 0.0271(4) 0.0253(4) 0.0133(4) -0.0033(3) 0.0058(3) -0.0003(3)
    C1 0.0165(4) 0.0220(5) 0.0199(4) 0.0002(3) 0.0027(3) 0.0032(4)
    C2 0.0202(5) 0.0199(5) 0.0240(5) 0.0000(4) 0.0036(4) 0.0040(4)
    C3 0.0245(5) 0.0237(5) 0.0385(6) -0.0032(4) 0.0062(5) 0.0078(5)
    C4 0.0222(5) 0.0360(6) 0.0389(7) 0.0002(5) 0.0092(5) 0.0161(5)
    C5 0.0203(5) 0.0442(7) 0.0276(6) 0.0058(5) 0.0080(4) 0.0104(5)
    C6 0.0185(5) 0.0337(6) 0.0222(5) 0.0036(4) 0.0038(4) 0.0017(4)
    C7 0.0252(5) 0.0152(4) 0.0266(5) -0.0019(4) 0.0048(4) 0.0014(4)
    C8 0.0402(7) 0.0314(6) 0.0322(6) -0.0034(5) 0.0091(5) -0.0095(5)
    C9 0.0251(6) 0.0480(8) 0.0327(6) 0.0036(5) 0.0089(5) -0.0129(6)
    C10 0.0163(4) 0.0229(5) 0.0180(4) -0.0014(4) 0.0023(3) -0.0032(4)
    C11 0.0156(4) 0.0177(4) 0.0143(4) -0.0022(3) 0.0031(3) -0.0003(3)
    C12 0.0169(4) 0.0181(4) 0.0172(4) -0.0022(3) 0.0052(3) 0.0001(3)
    C13 0.0222(5) 0.0159(4) 0.0147(4) -0.0042(3) 0.0054(3) -0.0005(3)
    C14 0.0293(5) 0.0301(5) 0.0143(4) -0.0027(4) 0.0000(4) 0.0014(4)
    C15 0.0381(6) 0.0310(6) 0.0176(5) -0.0032(5) 0.0131(4) -0.0024(4)
    C16 0.0195(4) 0.0237(5) 0.0270(5) 0.0007(4) 0.0118(4) 0.0007(4)
    C17 0.0203(5) 0.0438(7) 0.0387(7) 0.0052(5) 0.0127(5) 0.0088(5)
    F1 0.0268(4) 0.0632(6) 0.0641(6) 0.0147(4) 0.0270(4) 0.0148(5)
    F2 0.0356(5) 0.0737(7) 0.0595(6) 0.0213(5) 0.0215(4) 0.0405(5)
    F3 0.0273(4) 0.0810(8) 0.0545(6) -0.0069(4) -0.0011(4) -0.0191(5)
_geom_special_details
;
All e.s.d.'s (except the e.s.d. in the dihedral angle between two l.s. planes)
are estimated using the full covariance matrix. The cell e.s.d.'s are taken
into account individually in the estimation of e.s.d.'s in distances, angles
and torsion angles; correlations between e.s.d.'s in cell parameters are only
used when they are defined by crystal symmetry. An approximate (isotropic)
treatment of cell e.s.d.'s is used for estimating e.s.d.'s involving l.s.
planes.
;
loop_
    _geom_bond_atom_site_label_1
    _geom_bond_atom_site_label_2
    _geom_bond_site_symmetry_2
    _geom_bond_distance
    _geom_bond_publ_flag
    S1 O1 . 1.4274(9) ?
    S1 O2 . 1.4337(8) ?
    S1 N1 . 1.6507(9) ?
    S1 C1 . 1.7765(11) ?
    O3 C7 . 1.2044(15) ?
    O4 C7 . 1.3385(14) ?
    O4 C8 . 1.4444(16) ?
    O5 C10 . 1.2094(13) ?
    O6 C12 . 1.3381(12) ?
    O6 C16 . 1.4311(12) ?
    N1 C10 . 1.3771(13) ?
    N1 H1N . 0.8800 ?
    N2 C11 . 1.3753(13) ?
    N2 C10 . 1.3884(13) ?
    N2 H2N . 0.8800 ?
    N3 C12 . 1.3378(13) ?
    N3 C11 . 1.3429(12) ?
    N4 C12 . 1.3179(13) ?
    N4 C13 . 1.3602(14) ?
    N5 C11 . 1.3258(12) ?
    N5 C13 . 1.3561(13) ?
    N6 C13 . 1.3333(13) ?
    N6 C15 . 1.4566(15) ?
    N6 C14 . 1.4656(15) ?
    C1 C6 . 1.4090(16) ?
    C1 C2 . 1.4122(15) ?
    C2 C3 . 1.3906(16) ?
    C2 C7 . 1.5020(16) ?
    C3 C4 . 1.389(2) ?
    C3 H3 . 0.9500 ?
    C4 C5 . 1.374(2) ?
    C4 H4 . 0.9500 ?
    C5 C6 . 1.4016(17) ?
    C5 H5 . 0.9500 ?
    C6 C9 . 1.5076(19) ?
    C8 H8A . 0.9800 ?
    C8 H8B . 0.9800 ?
    C8 H8C . 0.9800 ?
    C9 H9A . 0.9800 ?
    C9 H9B . 0.9800 ?
    C9 H9C . 0.9800 ?
    C14 H14A . 0.9800 ?
    C14 H14B . 0.9800 ?
    C14 H14C . 0.9800 ?
    C15 H15A . 0.9800 ?
    C15 H15B . 0.9800 ?
    C15 H15C . 0.9800 ?
    C16 C17 . 1.5000(17) ?
    C16 H16A . 0.9900 ?
    C16 H16B . 0.9900 ?
    C17 F3 . 1.3216(19) ?
    C17 F2 . 1.3332(16) ?
    C17 F1 . 1.3449(15) ?
loop_
    _geom_angle_atom_site_label_1
    _geom_angle_atom_site_label_2
    _geom_angle_atom_site_label_3
    _geom_angle_site_symmetry_1
    _geom_angle_site_symmetry_3
    _geom_angle
    _geom_angle_publ_flag
    O1 S1 O2 . . 118.56(5) ?
    O1 S1 N1 . . 108.54(5) ?
    O2 S1 N1 . . 103.49(5) ?
    O1 S1 C1 . . 109.68(5) ?
    O2 S1 C1 . . 108.44(5) ?
    N1 S1 C1 . . 107.50(5) ?
    C7 O4 C8 . . 114.32(10) ?
    C12 O6 C16 . . 117.02(8) ?
    C10 N1 S1 . . 122.42(8) ?
    C10 N1 H1N . . 118.8 ?
    S1 N1 H1N . . 118.8 ?
    C11 N2 C10 . . 130.10(9) ?
    C11 N2 H2N . . 114.9 ?
    C10 N2 H2N . . 114.9 ?
    C12 N3 C11 . . 112.81(8) ?
    C12 N4 C13 . . 113.58(9) ?
    C11 N5 C13 . . 114.85(9) ?
    C13 N6 C15 . . 122.09(10) ?
    C13 N6 C14 . . 119.97(9) ?
    C15 N6 C14 . . 117.57(9) ?
    C6 C1 C2 . . 120.93(10) ?
    C6 C1 S1 . . 121.56(9) ?
    C2 C1 S1 . . 117.16(8) ?
    C3 C2 C1 . . 119.53(11) ?
    C3 C2 C7 . . 116.72(10) ?
    C1 C2 C7 . . 123.62(10) ?
    C4 C3 C2 . . 119.96(12) ?
    C4 C3 H3 . . 120.0 ?
    C2 C3 H3 . . 120.0 ?
    C5 C4 C3 . . 120.04(11) ?
    C5 C4 H4 . . 120.0 ?
    C3 C4 H4 . . 120.0 ?
    C4 C5 C6 . . 122.53(12) ?
    C4 C5 H5 . . 118.7 ?
    C6 C5 H5 . . 118.7 ?
    C5 C6 C1 . . 116.95(11) ?
    C5 C6 C9 . . 117.13(11) ?
    C1 C6 C9 . . 125.92(11) ?
    O3 C7 O4 . . 124.01(11) ?
    O3 C7 C2 . . 124.89(11) ?
    O4 C7 C2 . . 110.97(10) ?
    O4 C8 H8A . . 109.5 ?
    O4 C8 H8B . . 109.5 ?
    H8A C8 H8B . . 109.5 ?
    O4 C8 H8C . . 109.5 ?
    H8A C8 H8C . . 109.5 ?
    H8B C8 H8C . . 109.5 ?
    C6 C9 H9A . . 109.5 ?
    C6 C9 H9B . . 109.5 ?
    H9A C9 H9B . . 109.5 ?
    C6 C9 H9C . . 109.5 ?
    H9A C9 H9C . . 109.5 ?
    H9B C9 H9C . . 109.5 ?
    O5 C10 N1 . . 124.11(10) ?
    O5 C10 N2 . . 120.60(10) ?
    N1 C10 N2 . . 115.29(9) ?
    N5 C11 N3 . . 126.34(9) ?
    N5 C11 N2 . . 120.00(9) ?
    N3 C11 N2 . . 113.67(8) ?
    N4 C12 N3 . . 128.15(9) ?
    N4 C12 O6 . . 119.67(9) ?
    N3 C12 O6 . . 112.18(9) ?
    N6 C13 N5 . . 116.63(9) ?
    N6 C13 N4 . . 119.11(9) ?
    N5 C13 N4 . . 124.26(9) ?
    N6 C14 H14A . . 109.5 ?
    N6 C14 H14B . . 109.5 ?
    H14A C14 H14B . . 109.5 ?
    N6 C14 H14C . . 109.5 ?
    H14A C14 H14C . . 109.5 ?
    H14B C14 H14C . . 109.5 ?
    N6 C15 H15A . . 109.5 ?
    N6 C15 H15B . . 109.5 ?
    H15A C15 H15B . . 109.5 ?
    N6 C15 H15C . . 109.5 ?
    H15A C15 H15C . . 109.5 ?
    H15B C15 H15C . . 109.5 ?
    O6 C16 C17 . . 105.26(9) ?
    O6 C16 H16A . . 110.7 ?
    C17 C16 H16A . . 110.7 ?
    O6 C16 H16B . . 110.7 ?
    C17 C16 H16B . . 110.7 ?
    H16A C16 H16B . . 108.8 ?
    F3 C17 F2 . . 108.69(13) ?
    F3 C17 F1 . . 107.18(11) ?
    F2 C17 F1 . . 106.45(11) ?
    F3 C17 C16 . . 112.73(12) ?
    F2 C17 C16 . . 112.14(11) ?
    F1 C17 C16 . . 109.34(11) ?
loop_
    _geom_torsion_atom_site_label_1
    _geom_torsion_atom_site_label_2
    _geom_torsion_atom_site_label_3
    _geom_torsion_atom_site_label_4
    _geom_torsion_site_symmetry_1
    _geom_torsion_site_symmetry_2
    _geom_torsion_site_symmetry_3
    _geom_torsion_site_symmetry_4
    _geom_torsion
    _geom_torsion_publ_flag
    O1 S1 N1 C10 . . . . 64.66(10) ?
    O2 S1 N1 C10 . . . . -168.53(9) ?
    C1 S1 N1 C10 . . . . -53.90(10) ?
    O1 S1 C1 C6 . . . . -8.55(11) ?
    O2 S1 C1 C6 . . . . -139.44(9) ?
    N1 S1 C1 C6 . . . . 109.28(9) ?
    O1 S1 C1 C2 . . . . 164.73(8) ?
    O2 S1 C1 C2 . . . . 33.84(10) ?
    N1 S1 C1 C2 . . . . -77.44(9) ?
    C6 C1 C2 C3 . . . . 2.50(16) ?
    S1 C1 C2 C3 . . . . -170.82(9) ?
    C6 C1 C2 C7 . . . . -173.24(10) ?
    S1 C1 C2 C7 . . . . 13.44(14) ?
    C1 C2 C3 C4 . . . . -0.85(17) ?
    C7 C2 C3 C4 . . . . 175.18(11) ?
    C2 C3 C4 C5 . . . . -1.03(19) ?
    C3 C4 C5 C6 . . . . 1.33(19) ?
    C4 C5 C6 C1 . . . . 0.28(17) ?
    C4 C5 C6 C9 . . . . -179.79(12) ?
    C2 C1 C6 C5 . . . . -2.19(16) ?
    S1 C1 C6 C5 . . . . 170.84(9) ?
    C2 C1 C6 C9 . . . . 177.89(11) ?
    S1 C1 C6 C9 . . . . -9.08(16) ?
    C8 O4 C7 O3 . . . . -0.53(17) ?
    C8 O4 C7 C2 . . . . -176.61(10) ?
    C3 C2 C7 O3 . . . . -127.73(13) ?
    C1 C2 C7 O3 . . . . 48.12(17) ?
    C3 C2 C7 O4 . . . . 48.31(14) ?
    C1 C2 C7 O4 . . . . -135.84(11) ?
    S1 N1 C10 O5 . . . . -7.42(16) ?
    S1 N1 C10 N2 . . . . 173.18(8) ?
    C11 N2 C10 O5 . . . . -177.04(11) ?
    C11 N2 C10 N1 . . . . 2.38(16) ?
    C13 N5 C11 N3 . . . . -0.51(15) ?
    C13 N5 C11 N2 . . . . 179.32(9) ?
    C12 N3 C11 N5 . . . . 0.02(15) ?
    C12 N3 C11 N2 . . . . -179.81(9) ?
    C10 N2 C11 N5 . . . . -8.96(17) ?
    C10 N2 C11 N3 . . . . 170.89(10) ?
    C13 N4 C12 N3 . . . . -0.72(15) ?
    C13 N4 C12 O6 . . . . 179.68(9) ?
    C11 N3 C12 N4 . . . . 0.66(15) ?
    C11 N3 C12 O6 . . . . -179.72(9) ?
    C16 O6 C12 N4 . . . . 3.04(14) ?
    C16 O6 C12 N3 . . . . -176.62(9) ?
    C15 N6 C13 N5 . . . . -177.58(10) ?
    C14 N6 C13 N5 . . . . -4.83(14) ?
    C15 N6 C13 N4 . . . . 1.92(15) ?
    C14 N6 C13 N4 . . . . 174.67(9) ?
    C11 N5 C13 N6 . . . . 179.90(9) ?
    C11 N5 C13 N4 . . . . 0.43(14) ?
    C12 N4 C13 N6 . . . . -179.33(9) ?
    C12 N4 C13 N5 . . . . 0.12(14) ?
    C12 O6 C16 C17 . . . . 176.05(10) ?
    O6 C16 C17 F3 . . . . -63.38(13) ?
    O6 C16 C17 F2 . . . . 59.68(14) ?
    O6 C16 C17 F1 . . . . 177.50(10) ?
loop_
    _geom_hbond_atom_site_label_D
    _geom_hbond_atom_site_label_H
    _geom_hbond_atom_site_label_A
    _geom_hbond_site_symmetry_A
    _geom_hbond_distance_DH
    _geom_hbond_distance_HA
    _geom_hbond_distance_DA
    _geom_hbond_angle_DHA
    _geom_hbond_publ_flag
    N1 H1N N5 . 0.88 1.95 2.6410(13) 135 y
    N2 H2N N3 2_656 0.88 2.03 2.8998(12) 172 y
    C9 H9A O5 . 0.98 2.42 3.2253(16) 139 y
    C14 H14B O3 . 0.98 2.59 3.4363(16) 145 y
    C14 H14C O5 6_565 0.98 2.42 3.2637(14) 143 y
    C15 H15A N4 . 0.98 2.33 2.7695(15) 107 n
    C16 H16A O2 5_666 0.99 2.55 3.4209(14) 147 y
    C16 H16B O1 3_545 0.99 2.32 3.2325(14) 153 y
data_global
_journal_date_recd_electronic     2011-06-11
_journal_date_accepted     2011-06-14
_journal_name_full     'Acta Crystallographica, Section E'
_journal_year     2011
_journal_volume     67
_journal_issue      7
_journal_page_first     o1778
_journal_page_last     o1779
_journal_paper_category     QO
_journal_coeditor_code     GK2384
_publ_contact_author_name     'Kurt Mereiter'
_publ_contact_author_address
;
Institute of Chemical Technologies and Analytics
Vienna University of Technology
Getreidemarkt 9/164SC
A-1060 Vienna
Austria
;
_publ_contact_author_email     kurt.mereiter@tuwien.ac.at
_publ_contact_author_fax     '43 1 58801 17199'
_publ_contact_author_phone     '43 1 58801 17111'
_publ_section_title
;
The herbicide Triflusulfuron-methyl
;
loop_
    _publ_author_name
    _publ_author_footnote
    _publ_author_address
    'Mereiter, Kurt' .
;
Institute of Chemical Technologies and Analytics
Vienna University of Technology
Getreidemarkt 9/164SC
A-1060 Vienna
Austria
;
