# Supplementary material for: The herbicide triflusulfuron-meth­yl
Source: Acta Crystallogr Sect E Struct Rep Online. 2011 Jun 22;67(Pt 7):o1778–9. doi: 10.1107/S1600536811023166 (PMC3151983; doi:10.1107/S1600536811023166)
Supplement: Supplementary file 2 [file e-67-o1778-Isup2.hkl]

# 
# h,k,l, Fc-squared, Fo-squared, sigma(Fo-squared) and status flag 
# 
data_I
_shelx_title ' 1401tt in C2/c, Triflusulfuron-methyl at T = 100 K' 
_shelx_refln_list_code          4 
_shelx_F_calc_maximum      383.03 
_exptl_crystal_F_000      2032.00 
_reflns_d_resolution_high  0.7107 
 
loop_ 
 _symmetry_equiv_pos_as_xyz 
 'x, y, z' 
 '-x, y, -z+1/2' 
 'x+1/2, y+1/2, z' 
 '-x+1/2, y+1/2, -z+1/2' 
 '-x, -y, -z' 
 'x, -y, z-1/2' 
 '-x+1/2, -y+1/2, -z' 
 'x+1/2, -y+1/2, z-1/2' 
 
_cell_length_a    16.7107 
_cell_length_b    15.6406 
_cell_length_c    17.1875 
_cell_angle_alpha  90.000 
_cell_angle_beta  107.035 
_cell_angle_gamma  90.000 
 
_shelx_F_squared_multiplier     1.000 
 
loop_ 
 _refln_index_h 
 _refln_index_k 
 _refln_index_l 
 _refln_F_squared_calc 
 _refln_F_squared_meas 
 _refln_F_squared_sigma 
 _refln_observed_status 
   4   0   0      379.88      342.11      6.96 o 
   6   0   0    23033.80    21702.56    460.45 o 
   8   0   0    31713.34    32999.51    492.45 o 
  10   0   0    17987.78    17633.74    263.32 o 
  12   0   0     4192.09     4302.50     66.10 o 
  14   0   0     1182.65     1080.39     28.97 o 
  16   0   0     1174.96     1003.50     28.44 o 
  18   0   0      840.49      945.03     23.65 o 
  20   0   0     2108.04     2250.58     56.33 o 
  22   0   0       24.16       23.98      9.85 o 
   3   1   0    42600.46    45349.43    482.79 o 
   5   1   0     2370.72     2397.51     36.57 o 
   7   1   0      966.84     1281.62     15.79 o 
   9   1   0     2592.13     3072.81     33.62 o 
  11   1   0    10946.76    11220.11    119.07 o 
  13   1   0     5614.00     5311.54     61.70 o 
  15   1   0      115.11       94.12      7.82 o 
  17   1   0      227.76      233.52      8.56 o 
  19   1   0      770.16      762.01     16.04 o 
  21   1   0     1467.30     1577.29     30.36 o 
   2   2   0      762.31      936.48     10.46 o 
   4   2   0       27.65       32.23      1.91 o 
   6   2   0       52.64       21.10      2.31 o 
   8   2   0    16405.58    16378.24    185.57 o 
  10   2   0    20359.50    20761.55    220.65 o 
  12   2   0     1185.31     1116.98     12.97 o 
  14   2   0     2755.22     2816.02     44.35 o 
  16   2   0     3162.83     3144.91     68.55 o 
  18   2   0     3035.05     3073.18     51.43 o 
  20   2   0        3.63        2.05      5.22 o 
  22   2   0       16.90       12.76      6.96 o 
   1   3   0     2068.05     2332.04     25.56 o 
   3   3   0    25637.40    26726.75    284.22 o 
   5   3   0      292.68      342.55      7.02 o 
   7   3   0      377.26      521.89      7.17 o 
   9   3   0     2654.77     3188.16     71.49 o 
  11   3   0        0.50        8.10      3.21 o 
  13   3   0      119.15       91.09      4.07 o 
  15   3   0     2793.42     2569.38     42.73 o 
  17   3   0      218.74      203.34      9.28 o 
  19   3   0     1579.75     1484.47     28.23 o 
  21   3   0        0.33        6.50      5.66 o 
   0   4   0    22749.95    26891.53    404.48 o 
   2   4   0   146711.05   154709.27   4563.92 o 
   4   4   0     4796.84     5250.00     60.45 o 
   6   4   0      513.67      476.45     26.02 o 
   8   4   0     1356.35     1299.57     25.44 o 
  10   4   0     6927.95     7532.87     80.94 o 
  12   4   0     2769.87     2623.95     34.40 o 
  14   4   0     1336.76     1256.07     18.49 o 
  16   4   0      158.06      134.43      7.02 o 
  18   4   0     1043.15     1036.50     21.46 o 
  20   4   0        2.37       22.05      6.19 o 
  22   4   0      140.56      149.28      7.77 o 
   1   5   0    54791.02    60355.54    635.92 o 
   3   5   0    17806.93    18651.57    197.84 o 
   5   5   0    12141.74    13201.71    140.07 o 
   7   5   0      841.17      806.99      9.97 o 
   9   5   0     5812.51     6487.32     69.80 o 
  11   5   0      822.14      925.02     12.28 o 
  13   5   0       48.61       56.87      5.94 o 
  15   5   0       41.68       21.25      5.46 o 
  17   5   0      375.55      380.66     11.60 o 
  19   5   0     1816.15     1838.50     33.82 o 
  21   5   0      429.57      443.46     20.77 o 
   0   6   0    13541.88    13119.90    195.67 o 
   2   6   0    33762.50    35441.18    374.08 o 
   4   6   0     1965.00     1825.43     23.24 o 
   6   6   0     2226.34     2333.07     25.84 o 
   8   6   0     4944.66     4843.01     59.64 o 
  10   6   0     2822.27     2735.76     30.69 o 
  12   6   0       93.22      115.77      4.60 o 
  14   6   0      412.64      384.35      8.51 o 
  16   6   0        5.93       10.77      4.80 o 
  18   6   0       32.65       27.16      5.58 o 
  20   6   0       86.89       98.47      7.91 o 
   3   7   0       56.74      120.22      8.15 o 
   5   7   0      342.94      446.98      6.79 o 
   7   7   0     1397.44     1430.81     16.81 o 
   9   7   0        4.97       26.68      2.62 o 
  11   7   0      430.63      429.91     11.65 o 
  13   7   0        1.48       11.91      3.43 o 
  15   7   0      976.10     1048.89     18.10 o 
  17   7   0      780.89      755.63     17.39 o 
  19   7   0      879.79      890.36     19.91 o 
  21   7   0     1016.21     1077.63     27.08 o 
   0   8   0    31391.20    31689.34    472.49 o 
   2   8   0     1344.69     1048.77     12.44 o 
   4   8   0     4951.65     5720.28    141.58 o 
   6   8   0     8924.62     8923.03     95.63 o 
   8   8   0     3678.53     3845.60     42.25 o 
  10   8   0       53.39       47.37      3.03 o 
  12   8   0      182.60      212.88      8.42 o 
  14   8   0      351.52      343.40      8.19 o 
  16   8   0      396.11      379.34     11.36 o 
  18   8   0       68.38       67.10      7.71 o 
  20   8   0      111.51      116.02     11.45 o 
   1   9   0     2798.30     3019.47     33.09 o 
   3   9   0     4864.09     5675.16     57.58 o 
   5   9   0    16872.80    17014.51    180.74 o 
   7   9   0     5649.51     5721.08     62.14 o 
   9   9   0      355.95      360.46      7.24 o 
  11   9   0     2216.08     2194.48     27.48 o 
  13   9   0     1890.53     1918.14     26.83 o 
  15   9   0      123.44      142.20      6.43 o 
  17   9   0        3.84       -2.77      6.64 o 
  19   9   0      145.31      161.43     12.03 o 
   0  10   0      608.39      555.68     10.75 o 
   2  10   0      695.16      762.45      9.81 o 
   4  10   0      265.50      431.65     16.51 o 
   6  10   0     1966.15     1880.43     30.99 o 
   8  10   0        8.19        9.90      2.49 o 
  10  10   0      870.68      834.70     12.67 o 
  12  10   0     1677.04     1727.27     26.69 o 
  14  10   0      149.22      154.64      8.93 o 
  16  10   0      217.36      240.09     11.54 o 
  18  10   0        0.50       -1.86      8.15 o 
  20  10   0      185.83      172.45     13.64 o 
   1  11   0     2598.50     2704.55     29.94 o 
   3  11   0    11216.13    10606.72    119.67 o 
   5  11   0    22462.33    21952.80    280.27 o 
   7  11   0      194.91      130.60      4.93 o 
   9  11   0      339.74      332.79      7.31 o 
  11  11   0     1119.06     1053.54     20.77 o 
  13  11   0     1585.09     1694.75     29.95 o 
  15  11   0     3026.43     3347.03     55.09 o 
  17  11   0     1232.45     1289.98     40.22 o 
  19  11   0       10.09        9.19      9.25 o 
   0  12   0      114.91      129.07      5.58 o 
   2  12   0        7.50        8.86      3.60 o 
   4  12   0     2109.17     2099.90     26.13 o 
   6  12   0     2626.80     2529.55     50.84 o 
   8  12   0      347.31      330.40      7.88 o 
  10  12   0     4197.35     4244.31     60.04 o 
  12  12   0      239.48      283.91     10.06 o 
  14  12   0      166.87      146.09      7.74 o 
  16  12   0     2826.74     3026.20     58.90 o 
  18  12   0      676.70      739.51     26.26 o 
   1  13   0      432.96      323.03      7.21 o 
   3  13   0     7746.87     7262.79     93.06 o 
   5  13   0     2190.56     1919.79     26.62 o 
   7  13   0     4351.19     4393.99     56.63 o 
   9  13   0      716.97      727.46     12.73 o 
  11  13   0     1750.41     1691.95     30.17 o 
  13  13   0     2384.84     2384.37     40.79 o 
  15  13   0     4401.36     4570.51     73.47 o 
  17  13   0       18.07       10.83      8.75 o 
   0  14   0       91.42       70.40      7.66 o 
   2  14   0      256.51      223.34      7.28 o 
   4  14   0       36.72       40.67      4.27 o 
   6  14   0     1309.49     1308.84     19.36 o 
   8  14   0      302.69      330.24      8.31 o 
  10  14   0     1508.11     1521.90     24.76 o 
  12  14   0     2044.75     2053.04     35.77 o 
  14  14   0     2486.14     2568.68     43.88 o 
  16  14   0      166.15      193.05     11.29 o 
   1  15   0     1037.01      964.99     19.34 o 
   3  15   0     3674.97     3546.36     57.61 o 
   5  15   0      403.02      392.96     11.39 o 
   7  15   0     2666.87     2688.90     46.25 o 
   9  15   0      107.76      112.10      6.74 o 
  11  15   0       68.28       66.89      6.12 o 
  13  15   0      690.44      784.54     17.79 o 
  15  15   0     1568.28     1672.65     31.32 o 
   0  16   0     1154.16     1280.77     27.98 o 
   2  16   0     1196.42     1294.40     24.36 o 
   4  16   0      154.38      148.58      7.74 o 
   6  16   0     1138.88     1098.34     21.66 o 
   8  16   0       34.15       45.76      7.15 o 
  10  16   0     1889.67     1854.73     47.04 o 
  12  16   0      634.48      693.64     19.04 o 
  14  16   0       24.55       11.35      7.15 o 
   1  17   0        0.12       -4.93      3.92 o 
   3  17   0     2130.29     2076.98     36.55 o 
   5  17   0     4353.02     4369.12     70.76 o 
   7  17   0      492.36      501.73     13.89 o 
   9  17   0      597.84      577.64     17.55 o 
  11  17   0       49.57       41.00      9.85 o 
  13  17   0      720.97      739.23     25.69 o 
   0  18   0      228.13      205.32     30.17 o 
   2  18   0      144.79      126.60      7.52 o 
   4  18   0      111.02      110.74      7.52 o 
   6  18   0       40.42       66.83     10.05 o 
   8  18   0      937.72      866.87     22.33 o 
  10  18   0       53.10       54.24      9.85 o 
  12  18   0       54.91       58.67     10.35 o 
   1  19   0        0.36       -4.05      5.33 o 
   3  19   0      512.28      577.99     15.27 o 
   5  19   0      634.90      628.65     16.04 o 
   7  19   0      397.73      390.72     12.75 o 
   9  19   0      141.36      128.06     11.45 o 
  11  19   0      427.81      450.85     19.69 o 
   0  20   0      104.25      142.84     12.54 o 
   2  20   0       31.72       36.16      7.59 o 
   4  20   0      311.41      292.72     10.46 o 
   6  20   0       72.10       82.60      7.91 o 
   8  20   0       81.99       69.33      8.60 o 
   1  21   0      131.51      134.75     15.18 o 
   3  21   0       87.92      111.96      8.46 o 
   5  21   0      287.67      268.48     10.64 o 
   0  22   0       29.44       53.60     12.03 o 
 -21   1   1      170.04      183.18      8.53 o 
 -19   1   1        4.64        3.47      4.39 o 
 -17   1   1     2316.39     2160.85     37.51 o 
 -15   1   1      278.57      269.69      9.28 o 
 -13   1   1      197.31      216.11      5.71 o 
 -11   1   1      446.31      513.22     13.99 o 
  -9   1   1     3594.69     3718.46     40.38 o 
  -7   1   1     9428.58     9897.06    105.47 o 
  -5   1   1    13350.26    13839.25    147.24 o 
  -3   1   1    17836.86    19214.44    219.15 o 
   3   1   1    16918.35    16867.30    192.25 o 
   5   1   1    45628.42    47679.26    507.26 o 
   7   1   1     4024.43     4348.71     50.26 o 
   9   1   1     7184.93     7442.76     79.69 o 
  11   1   1       10.79       20.39      2.09 o 
  13   1   1     1649.31     1509.91     24.79 o 
  15   1   1       12.78        9.92      4.20 o 
  17   1   1        7.59       19.58      4.62 o 
  19   1   1       96.27       97.98      7.74 o 
  21   1   1      521.48      580.80     16.43 o 
 -22   2   1        0.05        1.03      7.07 o 
 -20   2   1     1259.56     1217.65     24.75 o 
 -18   2   1        0.55       11.63      5.19 o 
 -16   2   1       98.12      121.82      6.74 o 
 -14   2   1     4258.02     3977.30     56.43 o 
 -12   2   1     6972.73     6998.16     75.38 o 
 -10   2   1     7691.51     7902.91     84.82 o 
  -8   2   1     4567.63     4613.46     58.18 o 
  -6   2   1    13415.99    13834.88    146.90 o 
  -4   2   1     2823.66     2927.40     31.78 o 
  -2   2   1      115.53      136.32      6.85 o 
   0   2   1    21142.46    14876.84    461.03 o 
   2   2   1     2048.61     2251.96     24.75 o 
   4   2   1    10343.49    11027.72    121.85 o 
   8   2   1     5075.12     5286.18     60.72 o 
  10   2   1     1142.53     1314.78     16.77 o 
  12   2   1     1683.92     1704.44     21.27 o 
  14   2   1     2176.97     2086.67     45.98 o 
  16   2   1     1826.03     1670.22     47.79 o 
  18   2   1      250.99      229.86     10.06 o 
  20   2   1       55.89       58.81      6.90 o 
  22   2   1      180.74      179.88     10.06 o 
 -21   3   1      292.54      286.20     11.39 o 
 -19   3   1     1831.63     1922.73     46.67 o 
 -17   3   1     3749.81     3691.17     59.94 o 
 -15   3   1       15.83       29.92      4.19 o 
 -13   3   1      204.04      210.92      6.18 o 
 -11   3   1     2790.57     2432.11     27.47 o 
  -9   3   1    13990.21    14005.80    149.15 o 
  -7   3   1    22953.31    23538.74    297.30 o 
  -5   3   1      342.34      352.07     16.81 o 
  -3   3   1     9164.31     9651.43    102.47 o 
  -1   3   1     5864.41     7138.90     75.61 o 
   1   3   1     1478.78     1301.53     15.28 o 
   3   3   1    32816.70    34524.86    366.81 o 
   5   3   1     2461.33     2649.84     28.98 o 
   7   3   1     3377.50     3748.13     40.54 o 
   9   3   1     7115.16     7590.76     81.28 o 
  11   3   1      295.47      261.23      7.24 o 
  13   3   1      111.77      116.50      4.65 o 
  15   3   1     3501.55     3423.10     55.69 o 
  17   3   1       62.50       70.22      6.36 o 
  19   3   1        5.43       -3.09      5.41 o 
  21   3   1       53.19       49.52      7.13 o 
 -22   4   1     1734.62     1947.98     36.92 o 
 -20   4   1     1138.37     1227.44     25.13 o 
 -18   4   1      560.90      530.10     13.92 o 
 -16   4   1       13.88       23.70      4.80 o 
 -14   4   1     3546.81     3377.94     48.14 o 
 -12   4   1      861.23      829.46     11.84 o 
 -10   4   1      115.64      103.40      7.82 o 
  -8   4   1      852.47      844.82     11.26 o 
  -6   4   1     2496.62     2562.95     28.23 o 
  -4   4   1        5.23       20.42      2.51 o 
   0   4   1      101.38      154.76      2.56 o 
   2   4   1    25063.51    26359.74    280.32 o 
   4   4   1     4667.62     4530.78     77.84 o 
   6   4   1    28839.70    31104.41    379.79 o 
   8   4   1     5918.47     6073.03     76.24 o 
  10   4   1     2469.69     2628.95     29.46 o 
  12   4   1       73.85       54.46      3.14 o 
  14   4   1      124.14       72.21      4.68 o 
  16   4   1      240.83      246.64      9.41 o 
  18   4   1      649.06      665.16     16.24 o 
  20   4   1        0.16       -1.90      5.58 o 
 -21   5   1       12.42       18.39      6.48 o 
 -19   5   1     1084.78     1133.72     23.01 o 
 -17   5   1     2664.13     2590.66     43.88 o 
 -15   5   1       78.32       55.78      4.53 o 
 -13   5   1     2224.83     2328.07     31.14 o 
 -11   5   1      873.06      965.68     12.28 o 
  -9   5   1      632.74      646.11     13.38 o 
  -7   5   1      754.87      755.67      9.43 o 
  -5   5   1        0.10       16.77      3.14 o 
  -3   5   1    43792.43    46600.07    492.61 o 
  -1   5   1     7023.48     6430.35     68.09 o 
   1   5   1     5264.51     4337.57     51.58 o 
   3   5   1     6161.80     6495.28    113.87 o 
   5   5   1     3025.37     3491.97     37.94 o 
   7   5   1      661.43      609.80      8.06 o 
   9   5   1     1352.60     1283.23     15.31 o 
  11   5   1    12417.89    12844.28    146.41 o 
  13   5   1      800.76      694.41     11.74 o 
  15   5   1      309.49      273.84      9.46 o 
  17   5   1      481.32      447.95     12.56 o 
  19   5   1      779.47      884.29     19.71 o 
  21   5   1     1603.06     1647.32     28.50 o 
 -20   6   1       58.66       67.68      7.06 o 
 -18   6   1       99.36      100.95      7.13 o 
 -16   6   1        6.76       10.51      4.27 o 
 -14   6   1      126.82      123.02      5.01 o 
 -12   6   1       13.61       11.47      2.81 o 
 -10   6   1     1821.14     1892.61     21.80 o 
  -8   6   1      702.65      799.46     10.25 o 
  -6   6   1     4880.81     4825.88     52.09 o 
  -4   6   1     4547.98     4025.45     67.76 o 
  -2   6   1     9033.35     8295.40    110.59 o 
   0   6   1        1.99       23.90      2.45 o 
   2   6   1     8173.13     9111.63    101.31 o 
   4   6   1     2413.85     2158.35     23.99 o 
   6   6   1     1720.87     1681.62     19.28 o 
   8   6   1     1410.90     1412.81     16.54 o 
  10   6   1     3533.21     3828.51     42.11 o 
  12   6   1      188.70      197.43      9.89 o 
  14   6   1      420.80      461.53     12.57 o 
  16   6   1      216.65      233.59     10.27 o 
  18   6   1      330.32      266.00     10.42 o 
  20   6   1      168.47      207.33     10.42 o 
 -21   7   1      241.83      238.68     12.78 o 
 -19   7   1     3390.42     3297.14     62.97 o 
 -17   7   1     1088.86     1162.16     23.89 o 
 -15   7   1       73.83       80.47      5.09 o 
 -13   7   1     3327.35     3105.43     40.61 o 
 -11   7   1     1118.11     1091.67     14.94 o 
  -9   7   1     4581.56     4489.25     49.15 o 
  -7   7   1     4200.76     4075.91     44.50 o 
  -5   7   1       14.05       44.08      3.95 o 
  -3   7   1     2405.12     2896.20     31.79 o 
  -1   7   1      406.93      362.05      5.32 o 
   1   7   1     2868.23     2476.37     26.23 o 
   3   7   1    16685.34    16911.46    178.75 o 
   5   7   1        0.00        9.55      3.00 o 
   7   7   1     4505.38     4608.61     50.11 o 
   9   7   1     1679.94     1367.16     16.40 o 
  11   7   1     1959.52     1952.67     24.62 o 
  13   7   1       35.37       67.70      4.09 o 
  15   7   1      254.90      274.69      8.75 o 
  17   7   1      680.85      632.52     15.65 o 
  19   7   1       21.47       17.39      5.96 o 
  21   7   1     1508.36     1550.44     35.71 o 
 -20   8   1      631.66      700.02     20.23 o 
 -18   8   1      179.15      209.11     10.99 o 
 -16   8   1      464.77      472.34     11.33 o 
 -14   8   1     2474.29     2522.84     34.08 o 
 -12   8   1    13059.23    13136.25    161.87 o 
 -10   8   1     4060.37     4029.24     44.57 o 
  -8   8   1     1635.51     1779.75     20.78 o 
  -6   8   1     1504.08     1254.71     14.89 o 
  -4   8   1    32629.79    34470.15    365.14 o 
  -2   8   1    10567.64    11897.44    125.58 o 
   0   8   1     7059.64     7323.34     94.31 o 
   2   8   1     1434.79     1773.98     20.02 o 
   4   8   1     6019.06     6161.68     66.31 o 
   6   8   1        1.77        7.94      3.07 o 
   8   8   1     2396.66     2390.40     27.07 o 
  10   8   1     1019.37      917.20     13.02 o 
  12   8   1     6128.79     6346.99     79.88 o 
  14   8   1     1168.58     1167.22     17.77 o 
  16   8   1       53.90       61.23      6.19 o 
  18   8   1       24.59       32.24     13.07 o 
  20   8   1       24.93       21.66      9.85 o 
 -19   9   1      163.63      144.66      9.83 o 
 -17   9   1     2780.98     2841.22     55.96 o 
 -15   9   1     1361.22     1375.85     25.70 o 
 -13   9   1      315.92      245.46      7.74 o 
 -11   9   1      905.34      811.03     12.02 o 
  -9   9   1     5281.26     5010.39     54.76 o 
  -7   9   1     6198.62     6223.75     67.27 o 
  -5   9   1     2540.55     2831.59     46.85 o 
  -3   9   1     1845.44     2017.39     22.75 o 
  -1   9   1    18483.46    18048.84    194.35 o 
   1   9   1     1151.73     1053.85     30.07 o 
   3   9   1     2637.20     2993.11     32.95 o 
   5   9   1       81.82      123.84      4.31 o 
   7   9   1     5252.91     5145.48     57.83 o 
   9   9   1    10727.59    10350.90    111.02 o 
  11   9   1      180.22      197.00      5.80 o 
  13   9   1        2.90       10.15      3.54 o 
  15   9   1       89.00       83.19      5.32 o 
  17   9   1      958.88      934.45     29.54 o 
  19   9   1     1806.01     1752.54     54.92 o 
 -20  10   1      792.27      824.45     28.97 o 
 -18  10   1      261.88      275.94     15.83 o 
 -16  10   1      404.48      418.20     12.34 o 
 -14  10   1     1881.50     1828.99     28.62 o 
 -12  10   1     7408.64     7261.35     99.88 o 
 -10  10   1      211.79      178.11      5.49 o 
  -8  10   1        3.33        4.20      3.13 o 
  -6  10   1    10353.39    10211.11    134.87 o 
  -4  10   1    37497.50    39087.88    413.55 o 
  -2  10   1     2574.34     2276.37     25.50 o 
   0  10   1      243.51      245.88      8.63 o 
   2  10   1      179.08      110.89      3.97 o 
   4  10   1    11112.84    12154.41    129.67 o 
   6  10   1     4959.05     4824.73     52.77 o 
   8  10   1       39.61       29.56      2.91 o 
  10  10   1      591.87      590.69     16.37 o 
  12  10   1      892.46     1056.43     18.10 o 
  14  10   1       40.93       37.06      5.11 o 
  16  10   1        7.13       12.48      8.15 o 
  18  10   1      279.39      318.52     17.79 o 
 -19  11   1       84.23       78.96     15.47 o 
 -17  11   1      401.20      412.39     20.22 o 
 -15  11   1        1.87        3.90      5.19 o 
 -13  11   1       16.78       22.81      4.80 o 
 -11  11   1      377.57      318.33      8.09 o 
  -9  11   1     1985.57     1910.76     24.30 o 
  -7  11   1     1321.67     1210.32     16.28 o 
  -3  11   1     5860.66     5796.81     62.62 o 
  -1  11   1     9098.04     9083.33     96.87 o 
   1  11   1     3607.04     3621.14     39.71 o 
   3  11   1     1732.21     1815.43     37.86 o 
   5  11   1     3526.34     3715.57     79.16 o 
   7  11   1     3558.79     3477.65     41.58 o 
   9  11   1     4416.40     4515.27     57.89 o 
  11  11   1      550.31      535.06     11.47 o 
  13  11   1      910.22      909.61     18.75 o 
  15  11   1       14.96       11.99      5.41 o 
  17  11   1      344.33      382.65     18.03 o 
  19  11   1     2072.70     2242.34     58.52 o 
 -18  12   1      378.88      434.82     19.69 o 
 -16  12   1       97.37      124.87     12.50 o 
 -14  12   1       31.06       32.35      5.41 o 
 -12  12   1      482.38      508.76     12.94 o 
 -10  12   1      204.68      182.86      6.58 o 
  -8  12   1     3213.10     3283.44     39.84 o 
  -6  12   1    10552.72    10288.99    118.26 o 
  -4  12   1       48.36       56.44      3.27 o 
  -2  12   1      172.15      214.58      4.96 o 
   0  12   1      121.14      132.24      4.25 o 
   2  12   1     3431.35     3540.04     39.23 o 
   4  12   1     4724.85     4718.83     60.20 o 
   6  12   1     5082.61     5281.21     67.04 o 
   8  12   1      811.27      686.24     11.87 o 
  10  12   1      203.36      167.74      9.35 o 
  12  12   1       98.42      105.99      8.04 o 
  14  12   1      300.80      318.78     11.01 o 
  16  12   1       55.51       80.77     10.83 o 
  18  12   1      164.70      193.93     13.64 o 
 -17  13   1        0.01      -10.06      6.81 o 
 -15  13   1      400.68      404.99     12.75 o 
 -13  13   1      219.02      208.68     10.94 o 
 -11  13   1       46.91       46.98      6.92 o 
  -9  13   1       68.00       69.22      4.71 o 
  -7  13   1       89.35       93.44      4.81 o 
  -5  13   1     6969.94     7466.60     93.77 o 
  -3  13   1     3020.30     3070.67     52.62 o 
  -1  13   1      407.02      341.23      7.35 o 
   1  13   1        0.08        8.48      3.57 o 
   3  13   1     1757.86     1907.57     51.98 o 
   5  13   1        5.54       25.94      3.61 o 
   7  13   1      622.55      560.05     10.51 o 
   9  13   1       32.06       40.23      4.53 o 
  11  13   1      278.70      270.53     10.78 o 
  13  13   1      333.98      368.99     14.74 o 
  15  13   1        0.00        7.35      6.19 o 
  17  13   1       50.36       56.56     10.35 o 
 -16  14   1       46.54       71.07     10.19 o 
 -14  14   1      277.64      275.40     14.96 o 
 -12  14   1      609.62      624.18     15.27 o 
 -10  14   1     2408.89     2346.35     35.56 o 
  -8  14   1      106.10      152.38      8.65 o 
  -6  14   1      982.65     1170.46     30.79 o 
  -4  14   1      160.27      158.04      6.72 o 
  -2  14   1      165.63      183.64      6.92 o 
   0  14   1      152.63      110.27      5.22 o 
   2  14   1      225.67      246.00      7.57 o 
   4  14   1     1435.86     1445.68     23.09 o 
   6  14   1      535.08      585.00     12.31 o 
   8  14   1      526.52      559.14     11.15 o 
  10  14   1       29.61       15.37      4.53 o 
  12  14   1       50.18       40.43      5.96 o 
  14  14   1       74.93       80.22      6.96 o 
  16  14   1       80.98       95.66     10.94 o 
 -15  15   1        1.99       14.51      5.96 o 
 -13  15   1      581.93      604.39     17.42 o 
 -11  15   1      407.51      437.16     12.56 o 
  -9  15   1      830.94      814.56     15.63 o 
  -7  15   1     1536.42     1558.46     41.98 o 
  -5  15   1      107.75      126.83      6.90 o 
  -3  15   1      212.54      155.81     10.59 o 
  -1  15   1     1245.25     1121.55     19.36 o 
   1  15   1     1489.37     1347.02     24.54 o 
   3  15   1     1370.17     1301.98     21.57 o 
   5  15   1       59.20       92.86      5.37 o 
   7  15   1      126.99       94.01      8.63 o 
   9  15   1      611.68      628.63     15.07 o 
  11  15   1       31.57       15.99      6.25 o 
  13  15   1     1660.62     1726.30     36.62 o 
  15  15   1      110.17      128.28     11.27 o 
 -14  16   1      106.44      107.31     10.94 o 
 -12  16   1       42.32       48.76      9.85 o 
 -10  16   1       27.45       40.99      8.15 o 
  -8  16   1     1741.29     1652.24     30.17 o 
  -6  16   1     1532.42     1455.46     27.07 o 
  -4  16   1      141.30      150.33      7.74 o 
  -2  16   1       40.27       49.03      5.66 o 
   0  16   1      137.20      139.42      7.52 o 
   2  16   1      429.32      387.26     11.39 o 
   4  16   1       10.50       18.79      6.48 o 
   6  16   1      223.14      208.12      9.28 o 
   8  16   1      908.64      851.58     18.36 o 
  10  16   1        0.82        2.58      6.25 o 
  12  16   1       18.72       13.92      6.25 o 
  14  16   1       69.21       87.67      8.60 o 
 -13  17   1       16.79       29.85      9.25 o 
 -11  17   1        0.15       -0.77      7.66 o 
  -9  17   1      709.14      678.13     25.04 o 
  -7  17   1      774.09      815.59     18.36 o 
  -5  17   1     2006.77     1801.82     32.68 o 
  -3  17   1      193.30      219.13      9.46 o 
  -1  17   1        0.10        0.58      5.11 o 
   1  17   1        8.57       10.77      5.19 o 
   3  17   1      708.82      630.14     15.27 o 
   5  17   1      144.59      178.03      9.07 o 
   7  17   1      823.36      876.33     19.34 o 
   9  17   1      281.75      334.11     16.79 o 
  11  17   1       30.43       35.22      9.25 o 
  13  17   1       28.20       28.48      9.25 o 
 -12  18   1       77.28      101.39     10.94 o 
 -10  18   1       11.70        7.74      8.75 o 
  -8  18   1      190.31      236.39     10.83 o 
  -6  18   1      153.91      162.07      8.68 o 
  -4  18   1       11.36       16.44      5.33 o 
  -2  18   1        0.17       -0.65      5.33 o 
   0  18   1       18.01       17.55      4.39 o 
   2  18   1        6.99       -3.40      5.33 o 
   4  18   1       25.08       30.14      5.96 o 
   6  18   1      578.81      513.28     14.29 o 
   8  18   1      835.26      854.16     22.33 o 
  10  18   1       19.23       25.62     11.60 o 
  12  18   1      682.23      726.63     25.69 o 
 -11  19   1      638.26      682.03     24.60 o 
  -9  19   1      812.00      860.36     28.44 o 
  -7  19   1      635.86      685.26     17.39 o 
  -5  19   1       78.07       58.21      6.90 o 
  -3  19   1      118.85      109.17      7.68 o 
  -1  19   1      570.22      553.69     15.04 o 
   1  19   1      110.86      107.82      6.38 o 
   3  19   1       18.85       25.16      7.37 o 
   5  19   1      112.02       98.26      7.37 o 
   7  19   1       37.32       53.17      7.41 o 
   9  19   1      927.06      807.86     38.68 o 
  11  19   1      243.75      259.66     16.93 o 
  -8  20   1      325.43      341.87     20.11 o 
  -6  20   1        0.34       -2.95      5.60 o 
  -4  20   1      169.77      163.15      9.07 o 
  -2  20   1      166.47      185.96      9.65 o 
   0  20   1      141.36      149.72      8.00 o 
   2  20   1      119.89      148.60      7.11 o 
   4  20   1      656.67      716.23     17.98 o 
   6  20   1      611.26      580.17     18.45 o 
   8  20   1       30.54       20.63      8.04 o 
  -5  21   1      261.93      259.38     11.56 o 
  -3  21   1      257.37      242.90     11.60 o 
  -1  21   1     1095.96     1157.38     22.53 o 
   1  21   1     1813.13     1892.74     36.16 o 
   3  21   1      158.24      192.15      8.28 o 
   5  21   1       89.49       90.84      8.71 o 
 -22   0   2       82.91       90.09     12.03 o 
 -20   0   2      206.98      219.57     13.64 o 
 -18   0   2      344.62      383.98     16.41 o 
 -16   0   2    10681.64    10300.00    224.79 o 
 -14   0   2     1620.68     1485.44     25.89 o 
 -12   0   2     1514.43     1723.81     28.19 o 
 -10   0   2     8496.81     8465.32    127.39 o 
  -8   0   2     1728.66     1214.55     19.86 o 
  -4   0   2    61627.27    62478.07   1091.43 o 
  -2   0   2     6385.18     5875.86    176.37 o 
   2   0   2     8248.32     8518.20    181.05 o 
   4   0   2    10967.09    11660.47    176.15 o 
   8   0   2    16956.41    18268.02    344.33 o 
  10   0   2        7.59       40.90      6.00 o 
  12   0   2     2957.53     3105.87     56.83 o 
  14   0   2      320.04      216.30      8.84 o 
  16   0   2      355.35      443.20     37.13 o 
  18   0   2     2172.74     2160.97     77.35 o 
  20   0   2     1623.93     1615.96     43.76 o 
 -21   1   2     1835.80     1919.85     35.77 o 
 -19   1   2      110.13      114.94      7.13 o 
 -17   1   2      487.69      441.69     14.29 o 
 -15   1   2      581.40      548.97     11.88 o 
 -13   1   2     1640.14     1455.72     20.29 o 
 -11   1   2    10326.07    10492.25    111.89 o 
  -9   1   2      472.95      682.74     19.15 o 
  -7   1   2     3833.81     3768.56     53.71 o 
  -5   1   2    35097.35    35074.00    399.13 o 
  -3   1   2    33337.41    33628.16    383.60 o 
   1   1   2        1.20       41.42      4.12 o 
   3   1   2    45860.02    46316.71    524.98 o 
   5   1   2     2790.40     2692.16     31.39 o 
   9   1   2    23006.24    24740.12    260.92 o 
  11   1   2     1739.34     1674.77     20.78 o 
  13   1   2     5016.80     5018.19     63.56 o 
  15   1   2      567.22      511.94     11.61 o 
  17   1   2      463.67      460.96     13.15 o 
  19   1   2       90.00       79.68      7.13 o 
  21   1   2      477.34      499.34     13.69 o 
 -22   2   2        0.63        0.07      6.28 o 
 -20   2   2       23.71       13.02      5.96 o 
 -18   2   2     1480.65     1541.10     25.73 o 
 -16   2   2     2458.07     2371.47     35.52 o 
 -14   2   2     2522.67     2537.32     33.77 o 
 -12   2   2     3436.77     3378.44     40.07 o 
 -10   2   2    11939.26    12148.23    129.19 o 
  -8   2   2     1191.41      964.68     14.84 o 
  -6   2   2     3218.25     3587.45     50.92 o 
  -4   2   2     3718.08     3790.22     43.43 o 
  -2   2   2     5348.78     5027.77     57.21 o 
   0   2   2    60021.06    58620.60    783.62 o 
   2   2   2    73230.22    73616.79   1100.54 o 
   4   2   2     5113.52     5162.50     86.09 o 
   6   2   2    31979.05    32517.74    344.74 o 
   8   2   2     9412.98     9863.19    120.82 o 
  10   2   2       36.43       38.84      2.21 o 
  12   2   2      728.68      747.61     13.84 o 
  14   2   2       28.35       11.96      3.48 o 
  16   2   2       12.55       28.82      6.70 o 
  18   2   2     1062.46     1065.91     24.34 o 
  20   2   2      473.14      485.70     14.70 o 
 -21   3   2      163.08      146.00      8.68 o 
 -19   3   2     1622.57     1633.47     34.47 o 
 -17   3   2      258.25      222.68      8.15 o 
 -15   3   2    14307.58    13436.31    182.75 o 
 -13   3   2     8516.82     8380.25    104.82 o 
 -11   3   2     8440.28     8507.11     97.62 o 
  -9   3   2     7712.16     8297.72     88.79 o 
  -7   3   2     2087.83     2188.70     55.04 o 
  -5   3   2     3225.26     3402.67     36.98 o 
  -3   3   2        2.70       11.22      2.19 o 
   1   3   2    85154.95    87223.87   1059.64 o 
   3   3   2    37967.18    39769.36    421.90 o 
   5   3   2     2882.81     2574.71     28.23 o 
   7   3   2     2755.79     2923.85     32.05 o 
   9   3   2      334.79      458.85     20.10 o 
  11   3   2     2097.57     2235.14     28.13 o 
  13   3   2     2390.21     2356.66     42.66 o 
  15   3   2        4.03        8.32      4.41 o 
  17   3   2      317.01      268.42     10.42 o 
  19   3   2        0.48        1.55      5.41 o 
  21   3   2       89.04       90.28      8.29 o 
 -22   4   2        0.03        5.73      6.92 o 
 -20   4   2      349.78      316.61     10.51 o 
 -18   4   2      480.80      492.00     13.15 o 
 -16   4   2      844.96      799.30     15.08 o 
 -14   4   2     1352.86     1445.54     25.52 o 
 -12   4   2     1180.02     1207.02     22.81 o 
 -10   4   2     1424.30     1408.30     17.51 o 
  -8   4   2     8270.85     8608.05     92.15 o 
  -6   4   2      341.47      222.88     12.81 o 
  -4   4   2     1384.93     1196.71     19.81 o 
  -2   4   2    79338.61    80772.41    911.63 o 
   0   4   2    29146.94    32333.42    395.20 o 
   2   4   2    20628.22    21550.35    228.70 o 
   4   4   2    30274.52    30241.31    321.22 o 
   6   4   2    26467.26    29390.39    311.84 o 
  10   4   2     1394.38     1352.56     17.45 o 
  12   4   2        0.14       11.80      3.12 o 
  14   4   2     1934.02     1938.66     29.59 o 
  16   4   2     1683.39     1635.64     29.58 o 
  18   4   2     2673.88     2600.73     44.66 o 
  20   4   2       62.57       61.93      7.13 o 
 -21   5   2      546.35      619.19     15.35 o 
 -19   5   2      160.13      171.71     11.61 o 
 -17   5   2      821.05      767.08     16.99 o 
 -15   5   2       15.50        2.44      3.98 o 
 -13   5   2      320.13      272.99      8.34 o 
 -11   5   2        1.23        8.68      4.03 o 
  -9   5   2      288.04      484.88      7.02 o 
  -7   5   2      689.37      548.70     17.18 o 
  -5   5   2     8968.75     9303.88    108.37 o 
  -3   5   2     1167.82     1175.08     23.76 o 
  -1   5   2     3352.41     3422.68     59.35 o 
   1   5   2    14866.97    16270.01    171.98 o 
   3   5   2      134.75      111.98      3.60 o 
   5   5   2      244.49      398.77      5.86 o 
   7   5   2     8884.94     9132.31     97.55 o 
   9   5   2     1265.68     1502.33     20.25 o 
  11   5   2        1.82       10.37      2.39 o 
  13   5   2       57.87       61.08      3.74 o 
  15   5   2       60.44       42.17      4.53 o 
  17   5   2      106.00       82.51      6.36 o 
  19   5   2      581.67      558.87     15.07 o 
  21   5   2      637.01      661.29     20.99 o 
 -22   6   2      188.75      219.24     11.25 o 
 -20   6   2       19.86       35.92      6.54 o 
 -18   6   2      158.41      172.35      8.46 o 
 -16   6   2       33.73       18.19      4.39 o 
 -14   6   2      485.26      543.21     11.47 o 
 -12   6   2    10255.17    10258.83    117.59 o 
 -10   6   2     1025.29     1137.18     13.94 o 
  -8   6   2     1721.80     1738.21     20.02 o 
  -6   6   2     3559.54     4221.35     46.05 o 
  -4   6   2     7202.97     7986.73    102.10 o 
  -2   6   2     3616.34     3230.84     47.16 o 
   0   6   2    13292.43    12505.16    132.48 o 
   2   6   2     3348.92     3686.98     47.00 o 
   4   6   2      712.79      742.91     19.15 o 
   6   6   2      186.97      139.03      3.59 o 
   8   6   2      200.14      139.12      4.46 o 
  10   6   2     1227.24     1390.01     18.12 o 
  12   6   2      921.67     1016.81     14.35 o 
  14   6   2       47.40       40.13      4.65 o 
  16   6   2      726.61      673.11     15.44 o 
  18   6   2      536.29      491.74     13.72 o 
  20   6   2      339.00      363.45     11.47 o 
 -21   7   2       16.01        2.54      7.79 o 
 -19   7   2      114.83      122.78      9.20 o 
 -17   7   2       57.67       62.73      5.37 o 
 -15   7   2      629.69      562.92     13.79 o 
 -13   7   2      480.96      408.27     16.70 o 
 -11   7   2      695.31      766.33     22.53 o 
  -9   7   2       89.63       57.43      3.17 o 
  -7   7   2      325.05      281.51      5.12 o 
  -5   7   2     2260.88     2149.13     24.12 o 
  -3   7   2    15728.23    17864.29    188.47 o 
  -1   7   2     7512.87     7960.80     84.63 o 
   3   7   2     1021.79     1013.15     13.89 o 
   5   7   2     4939.44     5329.05     57.49 o 
   7   7   2      154.33      199.02      4.53 o 
   9   7   2      190.53      159.64      4.65 o 
  11   7   2     2266.93     2259.21     28.06 o 
  13   7   2     2760.13     2633.40     35.14 o 
  15   7   2       90.37       81.46      5.37 o 
  17   7   2      899.69      884.79     18.94 o 
  19   7   2       70.12       71.15      8.04 o 
 -20   8   2       46.07       51.64      7.71 o 
 -18   8   2      133.80      118.42      8.31 o 
 -16   8   2      116.68      131.94      7.50 o 
 -14   8   2        2.67       11.38      3.66 o 
 -12   8   2      334.23      332.35     16.98 o 
 -10   8   2      763.77      872.55     11.40 o 
  -8   8   2     1584.26     1364.44     16.40 o 
  -6   8   2      212.75      201.27      6.51 o 
  -4   8   2    23160.97    24560.64    259.42 o 
  -2   8   2     3685.60     4288.95     46.35 o 
   0   8   2     2199.37     2396.91     30.85 o 
   2   8   2      468.17      435.30      6.29 o 
   4   8   2    25655.40    27888.60    277.78 o 
   6   8   2        0.08       22.24      2.13 o 
   8   8   2     3215.97     3151.84     35.20 o 
  10   8   2     1260.42     1179.41     15.95 o 
  12   8   2      126.06       90.65      4.24 o 
  14   8   2      144.87      149.54      7.94 o 
  16   8   2      305.22      276.23     11.89 o 
  18   8   2      108.37       91.72      9.22 o 
  20   8   2     1449.34     1523.22     43.20 o 
 -19   9   2        2.78       -1.48      6.51 o 
 -17   9   2      117.43      148.97     11.39 o 
 -15   9   2       38.88       22.27      5.19 o 
 -13   9   2       87.99       72.15      4.84 o 
 -11   9   2      682.37      621.03     10.84 o 
  -9   9   2     1457.74     1457.04     18.79 o 
  -7   9   2     1471.19     1365.44     28.29 o 
  -5   9   2     1645.13     1733.60     19.95 o 
  -3   9   2     3060.93     3850.73     44.85 o 
  -1   9   2       38.00       28.82      2.60 o 
   1   9   2     7279.92     7212.90     77.04 o 
   3   9   2     4885.79     4586.63     49.70 o 
   5   9   2      112.09      185.34      4.50 o 
   7   9   2      394.64      362.06      6.41 o 
   9   9   2     5540.40     5242.73     61.38 o 
  11   9   2     1091.51     1152.99     16.03 o 
  13   9   2       20.30       18.26      4.15 o 
  15   9   2      428.74      448.47     12.38 o 
  17   9   2      713.38      792.53     20.83 o 
  19   9   2       85.63       98.14     13.92 o 
 -20  10   2      427.34      496.85     21.88 o 
 -18  10   2       22.50       17.09      6.51 o 
 -16  10   2      769.85      814.42     17.95 o 
 -14  10   2       20.63       26.57      4.39 o 
 -12  10   2     1354.35     1365.97     24.79 o 
 -10  10   2       83.34       66.04      3.47 o 
  -8  10   2      515.33      542.45      8.75 o 
  -6  10   2     1874.55     1820.20     22.79 o 
  -4  10   2      104.21      185.64     10.49 o 
  -2  10   2     2080.19     1993.05     28.65 o 
   0  10   2      843.13      791.28     10.02 o 
   2  10   2     2093.66     2079.13     23.57 o 
   4  10   2     5413.49     4995.42     51.16 o 
   6  10   2      954.98      948.59     23.27 o 
   8  10   2       48.56       62.23      4.62 o 
  10  10   2        8.16        5.28      3.33 o 
  12  10   2      893.46      926.83     16.32 o 
  14  10   2     1637.04     1781.00     28.07 o 
  16  10   2        0.47       -5.95      7.05 o 
  18  10   2      154.75      172.41     30.17 o 
 -19  11   2       74.63       98.32     11.45 o 
 -17  11   2      207.87      175.91     11.41 o 
 -15  11   2      289.19      328.50     11.20 o 
 -13  11   2        1.09        3.39      3.98 o 
 -11  11   2     4422.08     4196.05     54.09 o 
  -9  11   2     2385.30     2385.83     29.57 o 
  -7  11   2     2573.87     2566.43     31.41 o 
  -5  11   2     2456.49     2123.96     26.30 o 
  -3  11   2     2360.27     2174.48     26.55 o 
  -1  11   2       25.70       49.04      4.96 o 
   1  11   2     1555.09     1543.30     29.02 o 
   3  11   2      336.53      214.58     10.04 o 
   5  11   2     2979.43     2785.48     33.65 o 
   7  11   2      619.06      509.25     14.18 o 
   9  11   2      541.69      581.59     14.89 o 
  11  11   2     1309.64     1378.57     22.41 o 
  13  11   2      841.15      836.77     21.44 o 
  15  11   2     1090.41     1121.89     26.16 o 
  17  11   2      595.69      560.91     21.88 o 
 -18  12   2      148.94      148.79      9.83 o 
 -16  12   2     1315.32     1430.15     31.85 o 
 -14  12   2      734.64      760.26     16.62 o 
 -12  12   2      176.50      171.96      7.61 o 
 -10  12   2     1612.24     1577.71     22.73 o 
  -8  12   2     1347.42     1345.71     18.03 o 
  -6  12   2    14336.81    14852.27    169.71 o 
  -4  12   2       25.56       14.30      2.53 o 
  -2  12   2      239.21      207.61      5.44 o 
   0  12   2     2595.41     2582.56     33.89 o 
   2  12   2     2833.97     2735.06     35.57 o 
   4  12   2       67.65      117.73      4.40 o 
   6  12   2      656.76      661.45     11.35 o 
   8  12   2      451.38      505.49     10.92 o 
  10  12   2     2750.43     2898.32     42.48 o 
  12  12   2     1427.47     1372.22     25.51 o 
  14  12   2      321.76      297.26     11.01 o 
  16  12   2      696.00      703.64     19.94 o 
  18  12   2      354.66      400.33     21.66 o 
 -17  13   2      277.03      327.33     13.97 o 
 -15  13   2     2332.50     2543.38     50.59 o 
 -13  13   2     3829.85     4113.62     66.13 o 
 -11  13   2      837.97      894.81     16.74 o 
  -9  13   2     1340.30     1277.34     19.26 o 
  -7  13   2      919.00      903.21     13.35 o 
  -5  13   2     5182.45     5209.99     61.30 o 
  -3  13   2     6100.76     5866.67    108.97 o 
  -1  13   2      862.63      760.79     14.70 o 
   1  13   2      366.17      350.68      8.27 o 
   3  13   2     1191.31     1149.14     18.80 o 
   5  13   2     6708.95     6625.21     91.45 o 
   7  13   2      588.21      613.60     11.26 o 
   9  13   2      685.19      662.61     16.66 o 
  11  13   2     5851.41     5922.19     83.29 o 
  13  13   2     1628.84     1688.44     30.74 o 
  15  13   2     1444.23     1587.93     34.53 o 
  17  13   2      894.49      951.47     30.63 o 
 -16  14   2     1047.08     1095.37     26.49 o 
 -14  14   2     2700.17     2815.37     47.56 o 
 -12  14   2     1329.75     1374.77     25.91 o 
 -10  14   2     9168.17     9365.49    128.39 o 
  -8  14   2      162.49      184.74      7.64 o 
  -6  14   2     6003.55     6061.19     84.67 o 
  -4  14   2     2005.35     1912.10     30.64 o 
  -2  14   2      474.64      495.91      8.80 o 
   0  14   2     4329.43     4259.12     59.76 o 
   2  14   2     3700.39     3809.66     53.95 o 
   4  14   2     1363.60     1389.47     28.76 o 
   6  14   2      573.89      604.47     14.81 o 
   8  14   2     1039.38     1027.80     20.11 o 
  10  14   2      477.73      488.87     12.94 o 
  12  14   2      879.55      932.96     19.52 o 
  14  14   2       23.44       18.08      5.96 o 
  16  14   2       53.17       38.14      9.97 o 
 -15  15   2       21.11       18.28      6.81 o 
 -13  15   2     2309.00     2362.42     47.32 o 
 -11  15   2        0.21       -8.04      5.36 o 
  -9  15   2      167.82      146.63      6.62 o 
  -7  15   2     2813.26     2787.66     41.50 o 
  -5  15   2     2491.50     2428.03     40.79 o 
  -3  15   2     4641.21     4288.42     60.87 o 
  -1  15   2       72.00       86.13      5.32 o 
   1  15   2     2440.64     2237.14     33.60 o 
   3  15   2     1976.85     1835.08     28.21 o 
   5  15   2      768.05      640.96     13.12 o 
   7  15   2     1653.77     1561.26     28.23 o 
   9  15   2      246.29      224.17      9.23 o 
  11  15   2        2.32       -9.28      6.25 o 
  13  15   2      232.55      245.90     16.07 o 
  15  15   2     1560.06     1583.47     42.66 o 
 -14  16   2      262.59      246.40     12.51 o 
 -12  16   2       80.52       79.21      7.41 o 
 -10  16   2      541.09      533.58     16.36 o 
  -8  16   2      904.47      884.80     20.54 o 
  -6  16   2      209.50      221.21      9.61 o 
  -4  16   2        2.90        8.88      5.11 o 
  -2  16   2      379.25      332.82     10.58 o 
   0  16   2     2493.92     2272.00     34.59 o 
   2  16   2      955.52      882.58     25.46 o 
   4  16   2      164.02      145.62      6.92 o 
   6  16   2      753.29      768.30     15.08 o 
   8  16   2      230.76      229.55      9.65 o 
  10  16   2       44.40       41.98      6.36 o 
  12  16   2      824.77      820.39     21.72 o 
  14  16   2        7.82       18.13      7.71 o 
 -13  17   2      202.62      210.17     14.74 o 
 -11  17   2       49.84       58.29      9.85 o 
  -9  17   2      236.72      273.01     14.05 o 
  -7  17   2      297.08      255.06     10.72 o 
  -5  17   2     2042.08     1985.01     35.19 o 
  -3  17   2      143.78      116.42      8.49 o 
  -1  17   2       62.43       55.88      5.90 o 
   1  17   2      154.40      145.60      7.74 o 
   3  17   2     1576.21     1476.93     27.83 o 
   5  17   2     1036.99     1030.82     21.26 o 
   7  17   2       11.97       20.85      6.51 o 
   9  17   2      444.04      422.53     16.08 o 
  11  17   2       25.76       42.26      7.71 o 
  13  17   2       44.92       41.28      8.04 o 
 -12  18   2      105.64      114.14     12.03 o 
 -10  18   2      124.95      164.86     12.03 o 
  -8  18   2     2907.61     2886.13     49.12 o 
  -6  18   2      226.84      218.88      9.93 o 
  -4  18   2      877.89      787.45     18.17 o 
  -2  18   2       95.43      113.00      7.74 o 
   0  18   2      827.33      894.55     19.50 o 
   2  18   2      498.97      534.07     12.72 o 
   4  18   2       38.69       67.96      6.74 o 
   6  18   2      572.85      566.63     17.25 o 
   8  18   2      270.44      278.25     13.08 o 
  10  18   2       42.13       40.28      9.85 o 
  12  18   2       85.05       87.63     10.94 o 
 -11  19   2       52.46       81.41     10.94 o 
  -9  19   2     1034.24      977.59     25.30 o 
  -7  19   2      399.41      382.81     15.23 o 
  -5  19   2     1122.91     1085.06     23.19 o 
  -3  19   2      173.90      195.46      9.80 o 
  -1  19   2      367.81      343.23     11.94 o 
   1  19   2       12.64       12.14      5.90 o 
   3  19   2       35.00       29.90      6.54 o 
   5  19   2     1042.45     1070.73     22.62 o 
   7  19   2      100.39       92.19      8.93 o 
   9  19   2      159.66      168.21     10.72 o 
  -8  20   2      949.38     1040.52     23.39 o 
  -6  20   2        2.24        2.49      6.28 o 
  -4  20   2      460.84      506.07     14.88 o 
  -2  20   2       59.70       57.09      7.06 o 
   0  20   2       15.06       16.13      6.36 o 
   2  20   2        2.04       -0.03      6.12 o 
   4  20   2      208.45      199.07     11.17 o 
   6  20   2        6.19       24.81      7.41 o 
   8  20   2        9.71       15.35      9.09 o 
  -7  21   2      115.25      144.77     12.92 o 
  -5  21   2       55.59       44.61      7.68 o 
  -3  21   2       19.24       24.56      6.90 o 
  -1  21   2      188.22      199.74     10.62 o 
   1  21   2       43.07       59.91      8.26 o 
   3  21   2      142.89      155.66      9.41 o 
   5  21   2      101.13      115.72     10.10 o 
 -23   1   3      556.70      622.29     17.20 o 
 -21   1   3       36.46       23.69      8.93 o 
 -19   1   3      107.50       96.81      6.96 o 
 -17   1   3     2685.29     2646.28     48.46 o 
 -15   1   3     4174.60     4243.85     54.71 o 
 -13   1   3       31.99       11.46      2.57 o 
 -11   1   3       92.23      110.02      6.13 o 
  -9   1   3     9609.81    10528.39    112.03 o 
  -7   1   3    20551.39    21407.68    227.57 o 
  -5   1   3     5174.50     5100.20    104.18 o 
  -3   1   3    52504.93    52451.57    600.24 o 
  -1   1   3    46030.50    49117.75    557.61 o 
   1   1   3    16432.74    17220.83    196.19 o 
   3   1   3    30505.36    31339.20    354.64 o 
   5   1   3      913.57      988.81     40.49 o 
   7   1   3    28539.79    30975.35    327.36 o 
   9   1   3     1180.10     1281.99     16.26 o 
  11   1   3      549.22      528.85      8.59 o 
  13   1   3       11.60       22.79      3.54 o 
  15   1   3     3408.00     2944.35     55.83 o 
  17   1   3      327.69      354.96     12.73 o 
  19   1   3      111.80      102.32      6.76 o 
  21   1   3      153.88      156.77      9.23 o 
 -22   2   3      203.61      276.24     11.60 o 
 -20   2   3      553.61      558.29     14.88 o 
 -18   2   3      712.22      702.48     16.22 o 
 -16   2   3     7186.37     7031.95     86.37 o 
 -14   2   3     2179.78     2142.57     29.14 o 
 -12   2   3     2648.12     2688.13     32.46 o 
 -10   2   3     1564.25     1592.45     25.12 o 
  -8   2   3     3991.15     4410.98     51.10 o 
  -6   2   3      324.70      402.51      6.03 o 
  -4   2   3      470.51      441.21     14.07 o 
  -2   2   3     7016.82     7736.56     90.60 o 
   0   2   3     1221.92     1106.53     23.21 o 
   2   2   3    33824.25    35315.91    447.56 o 
   4   2   3     9979.72     9686.24    109.90 o 
   6   2   3    18854.95    21170.34    255.35 o 
   8   2   3      501.39      697.23     13.06 o 
  10   2   3      183.75      199.56      6.77 o 
  12   2   3     1299.60     1211.50     22.74 o 
  14   2   3      443.65      554.04     10.05 o 
  16   2   3     5885.08     5338.38     84.12 o 
  18   2   3       17.42       -1.24      5.19 o 
  20   2   3       55.11       60.13      7.13 o 
 -21   3   3      175.55      179.48      9.28 o 
 -19   3   3      604.76      586.18     13.55 o 
 -17   3   3       57.59       60.80      5.09 o 
 -15   3   3      334.73      295.54     19.37 o 
 -13   3   3     1834.34     1756.54     40.13 o 
 -11   3   3     1581.45     1608.62     27.68 o 
  -9   3   3     1196.61     1406.56     16.33 o 
  -7   3   3    15545.41    15354.23    163.30 o 
  -5   3   3      202.65      215.30      9.38 o 
  -3   3   3     7340.64     7508.95     85.44 o 
  -1   3   3    16503.67    16501.75    202.18 o 
   1   3   3     1861.35     1742.77     26.75 o 
   3   3   3    22233.61    22182.81    288.06 o 
   5   3   3     3254.83     3999.73     43.19 o 
   7   3   3      318.65      181.37      6.48 o 
   9   3   3    13719.57    14238.33    161.68 o 
  11   3   3     1735.68     1651.01     21.02 o 
  13   3   3     2289.74     2040.55     27.99 o 
  15   3   3        9.64        4.04      3.92 o 
  17   3   3       18.75        4.25      5.41 o 
  19   3   3     1259.32     1311.35     25.91 o 
  21   3   3      396.44      415.81     14.11 o 
 -22   4   3       15.36       16.63      6.28 o 
 -20   4   3      817.14      792.31     18.36 o 
 -18   4   3      462.01      447.68     12.94 o 
 -16   4   3     1463.22     1504.91     29.44 o 
 -14   4   3     3481.56     3447.93     48.43 o 
 -12   4   3     3454.72     3272.84     39.16 o 
 -10   4   3      202.42      199.51      4.46 o 
  -8   4   3     1273.18     1443.10     19.59 o 
  -6   4   3    40246.81    42293.88    603.17 o 
  -4   4   3    14241.86    13599.21    144.10 o 
  -2   4   3      110.71      153.40      2.80 o 
   0   4   3     3867.10     4456.89     78.51 o 
   2   4   3    10628.93    11151.88    118.05 o 
   4   4   3       94.50       83.36      3.31 o 
   6   4   3    30900.88    33140.59    351.63 o 
   8   4   3       39.70       76.68      3.16 o 
  10   4   3       71.26       90.39      4.54 o 
  12   4   3      362.13      275.26      7.01 o 
  14   4   3        1.45        3.48      3.69 o 
  16   4   3     1898.40     1753.94     31.52 o 
  18   4   3       64.90       63.51      6.74 o 
  20   4   3       95.85       74.45      7.52 o 
 -21   5   3      107.91      139.90     10.02 o 
 -19   5   3     3724.51     3764.76     62.06 o 
 -17   5   3      275.57      334.02      9.39 o 
 -15   5   3      134.06      127.26      6.30 o 
 -13   5   3      561.35      528.04      8.32 o 
 -11   5   3     2698.73     2467.73     29.97 o 
  -9   5   3     2826.85     2747.81     30.49 o 
  -7   5   3     8142.03     8257.75     97.21 o 
  -5   5   3     2993.85     2938.31     35.12 o 
  -3   5   3    17327.17    18531.66    209.71 o 
  -1   5   3    46615.91    47554.54    582.62 o 
   1   5   3    13262.75    12568.97    142.14 o 
   3   5   3    10800.24    11815.88    137.05 o 
   5   5   3     1598.67     1540.67     31.06 o 
   7   5   3     1775.41     1773.98     20.29 o 
   9   5   3     1358.52     1467.82     18.78 o 
  11   5   3      602.90      555.25     10.75 o 
  13   5   3      116.13       83.10      5.70 o 
  15   5   3      817.21      764.13     14.77 o 
  17   5   3       23.69       22.62      5.33 o 
  19   5   3       25.14       27.89      6.12 o 
 -22   6   3     1473.57     1612.56     36.91 o 
 -20   6   3     1012.79      965.38     24.40 o 
 -18   6   3        3.56       -0.10      4.53 o 
 -16   6   3       13.09       10.52      4.15 o 
 -14   6   3     6303.88     6312.94     79.67 o 
 -12   6   3       42.19       67.75      4.17 o 
 -10   6   3      895.91      916.01     21.74 o 
  -8   6   3     6226.95     6404.48     68.83 o 
  -6   6   3    16747.15    17254.95    182.86 o 
  -4   6   3     4707.23     4918.94     52.84 o 
  -2   6   3     4233.90     4899.20     56.45 o 
   0   6   3    12856.89    14146.60    160.18 o 
   2   6   3    14288.80    14704.80    164.09 o 
   4   6   3     7740.91     7748.20     82.85 o 
   6   6   3      308.93      299.48      7.82 o 
   8   6   3      530.86      530.90      8.32 o 
  10   6   3       18.49       18.44      2.87 o 
  12   6   3      222.05      284.07      6.46 o 
  14   6   3      933.11      893.35     16.32 o 
  16   6   3       18.87       32.94      5.41 o 
  18   6   3       82.99       74.09      6.74 o 
  20   6   3      351.18      389.27     15.47 o 
 -21   7   3        5.84        4.13      7.15 o 
 -19   7   3     2459.82     2399.98     48.81 o 
 -17   7   3     1485.75     1510.54     27.83 o 
 -15   7   3        3.79       -0.71      3.98 o 
 -13   7   3     4470.13     4110.31     48.85 o 
 -11   7   3     3180.09     2847.54     34.33 o 
  -9   7   3     7230.43     6960.78     74.85 o 
  -7   7   3     1443.75     1368.25     15.99 o 
  -5   7   3      784.41      928.73     11.19 o 
  -3   7   3     2642.80     2915.87     36.93 o 
  -1   7   3     1847.10     1909.10     36.63 o 
   1   7   3     4256.11     3974.67     46.02 o 
   3   7   3     2620.45     2977.99     32.53 o 
   5   7   3        1.75       14.76      1.86 o 
   7   7   3     1788.07     2018.99     23.03 o 
   9   7   3      888.67      839.06     12.10 o 
  11   7   3     4262.78     4207.21     49.95 o 
  13   7   3     4578.67     4029.12     57.41 o 
  15   7   3       23.34       24.32      4.53 o 
  17   7   3      101.83       78.05      8.55 o 
  19   7   3      299.67      250.91     10.79 o 
 -20   8   3       78.85       49.82      7.94 o 
 -18   8   3     1559.89     1593.13     29.74 o 
 -16   8   3     3331.21     3409.90     55.66 o 
 -14   8   3     3528.14     3469.79     55.87 o 
 -12   8   3      393.99      364.22      8.09 o 
 -10   8   3     2471.78     2351.69     28.89 o 
  -8   8   3      656.18      778.85     10.28 o 
  -6   8   3       31.98       24.00      3.36 o 
  -4   8   3    12698.36    12839.20    136.04 o 
  -2   8   3    11097.02    10632.21    113.27 o 
   0   8   3       42.76       11.53      2.04 o 
   2   8   3       17.87        8.69      1.53 o 
   4   8   3     4114.81     4273.41     46.41 o 
   6   8   3      246.45      257.13      4.96 o 
   8   8   3      904.88      877.32     12.43 o 
  10   8   3       58.05      103.64      3.99 o 
  12   8   3     2630.62     2779.82     34.24 o 
  14   8   3     1206.79     1219.79     23.19 o 
  16   8   3      160.91      166.74      9.74 o 
  18   8   3     1027.22     1041.07     25.90 o 
 -21   9   3      345.47      383.02     16.57 o 
 -19   9   3       22.50       18.45      8.05 o 
 -17   9   3     1693.11     1730.38     31.70 o 
 -15   9   3     1187.41     1153.10     22.41 o 
 -13   9   3        0.96        2.77      3.43 o 
 -11   9   3     3892.79     3749.20     48.31 o 
  -9   9   3     4159.64     3912.87     46.44 o 
  -7   9   3     6720.02     6461.41     74.83 o 
  -5   9   3       85.67       63.57      2.87 o 
  -3   9   3      555.04      562.53      7.84 o 
  -1   9   3     3865.19     3989.26     41.13 o 
   1   9   3      138.12      110.48      3.36 o 
   3   9   3     8339.97     8667.36     92.49 o 
   5   9   3     3152.50     3008.92     33.49 o 
   7   9   3       32.16       58.41      6.86 o 
   9   9   3    12852.88    12281.60    151.86 o 
  11   9   3     1269.77     1225.18     19.83 o 
  13   9   3       90.45       94.05      7.79 o 
  15   9   3       62.56       72.38      6.19 o 
  17   9   3      214.00      225.60     12.46 o 
  19   9   3      379.44      403.89     19.69 o 
 -20  10   3     1909.27     2022.28     57.67 o 
 -18  10   3      273.65      255.04     10.42 o 
 -16  10   3      357.27      326.74     11.01 o 
 -14  10   3      963.29      936.86     16.59 o 
 -12  10   3     5001.70     4921.83     62.93 o 
 -10  10   3      709.57      735.91     12.30 o 
  -8  10   3      452.40      369.17      7.25 o 
  -6  10   3     3224.02     3242.13     38.75 o 
  -4  10   3     3803.73     3659.88     43.09 o 
  -2  10   3      244.88      189.89      6.56 o 
   0  10   3      861.50      960.74     11.79 o 
   2  10   3      443.80      403.43      7.49 o 
   4  10   3       87.79      125.70      4.40 o 
   6  10   3     7155.48     7284.18     84.19 o 
   8  10   3     4335.45     4249.42     54.41 o 
  10  10   3      469.49      468.12      9.47 o 
  12  10   3      395.11      385.46     17.53 o 
  14  10   3     1396.47     1382.29     31.92 o 
  16  10   3      415.10      398.08     15.93 o 
  18  10   3      421.98      432.03     22.43 o 
 -19  11   3      229.10      209.98     15.32 o 
 -17  11   3      631.49      665.59     16.62 o 
 -15  11   3      519.63      537.76     13.72 o 
 -13  11   3       29.73       32.14      4.39 o 
 -11  11   3     2964.35     2905.37     38.73 o 
  -9  11   3     2070.06     2101.36     26.39 o 
  -7  11   3     2932.76     2817.22     34.15 o 
  -5  11   3     5506.72     5874.78     68.15 o 
  -3  11   3     1682.69     1761.24     22.12 o 
  -1  11   3     7774.43     8205.48    111.48 o 
   1  11   3     1870.36     1841.93     24.72 o 
   3  11   3     2172.16     2124.43     29.49 o 
   5  11   3      276.77      381.64      7.38 o 
   7  11   3      794.75      830.57     12.35 o 
   9  11   3      465.86      376.10      8.21 o 
  11  11   3      983.38      926.44     15.16 o 
  13  11   3      700.60      665.98     15.27 o 
  15  11   3        0.00       -6.70      6.25 o 
  17  11   3      189.79      205.49     14.74 o 
 -18  12   3      401.90      447.26     21.55 o 
 -16  12   3      266.63      279.03     13.08 o 
 -14  12   3       20.12       23.21      4.53 o 
 -12  12   3      848.22      776.22     13.57 o 
 -10  12   3      233.71      254.80      7.55 o 
  -8  12   3        9.24       38.16      3.47 o 
  -6  12   3    10439.43    10795.23    151.47 o 
  -4  12   3     1219.67     1197.16     29.29 o 
  -2  12   3        0.11       13.22      3.69 o 
   0  12   3      133.75      184.73      8.76 o 
   2  12   3     7580.53     7812.63     96.92 o 
   4  12   3        0.51        2.23      3.23 o 
   6  12   3      389.48      370.13      7.33 o 
   8  12   3      193.91      167.85      6.08 o 
  10  12   3       66.97       49.61      4.68 o 
  12  12   3       30.63       43.21      8.49 o 
  14  12   3       17.05       10.29      5.61 o 
  16  12   3       29.80       40.34      7.15 o 
 -17  13   3      516.27      519.69     17.20 o 
 -15  13   3       50.38       63.06     14.50 o 
 -13  13   3       65.32       81.83      6.36 o 
 -11  13   3      661.98      681.39     12.50 o 
  -9  13   3     4507.51     4523.43     53.95 o 
  -7  13   3       77.88      108.10      4.89 o 
  -5  13   3      943.84      937.92     13.76 o 
  -3  13   3     4186.29     4104.10     53.49 o 
  -1  13   3       21.96       69.67      4.07 o 
   1  13   3       49.87       41.79      3.66 o 
   3  13   3        5.62       11.01      3.78 o 
   5  13   3       10.37        6.85      3.69 o 
   7  13   3      392.35      397.23     10.96 o 
   9  13   3      123.19      114.63      5.54 o 
  11  13   3        7.66       41.69      9.57 o 
  13  13   3       33.67       33.74      5.96 o 
  15  13   3      167.74      157.03      9.50 o 
  17  13   3        2.14        3.55      9.25 o 
 -16  14   3      323.63      353.91     14.29 o 
 -14  14   3      319.79      319.08     22.11 o 
 -12  14   3       95.63      123.69     12.75 o 
 -10  14   3       67.70      113.67     12.06 o 
  -8  14   3     3493.21     3427.17     49.67 o 
  -6  14   3      202.18      224.16      7.33 o 
  -4  14   3       10.14       14.06      3.22 o 
  -2  14   3      768.41      675.59     12.11 o 
   0  14   3     1183.69     1123.32     21.38 o 
   2  14   3      293.41      246.25      8.00 o 
   4  14   3       50.79       52.09      4.62 o 
   6  14   3      772.23      694.79     13.55 o 
   8  14   3      189.30      160.79      8.04 o 
  10  14   3      763.81      722.85     23.45 o 
  12  14   3       52.60       38.09      6.81 o 
  14  14   3      298.59      291.09     13.08 o 
  16  14   3       49.61       48.83     10.35 o 
 -17  15   3       11.45       13.15      8.75 o 
 -15  15   3        6.92       21.97      8.15 o 
 -13  15   3      311.52      333.18     13.73 o 
 -11  15   3      386.89      414.95     16.52 o 
  -9  15   3     2073.31     1982.78     34.81 o 
  -7  15   3      360.52      383.49     10.08 o 
  -5  15   3        0.79        2.90      3.98 o 
  -3  15   3      189.48      159.82      6.28 o 
  -1  15   3     1467.44     1428.26     23.08 o 
   1  15   3      334.56      310.95      8.70 o 
   3  15   3     1106.02     1014.63     17.70 o 
   5  15   3      140.66      106.30      6.07 o 
   7  15   3      258.29      217.22      9.07 o 
   9  15   3       52.19       37.21      5.76 o 
  11  15   3      261.94      293.20     12.51 o 
  13  15   3      540.88      573.73     17.55 o 
  15  15   3      783.13      813.88     27.35 o 
 -16  16   3      110.23      108.63     11.45 o 
 -14  16   3       32.35       28.28      7.03 o 
 -12  16   3      105.48      130.79      8.93 o 
 -10  16   3      255.51      259.56     10.34 o 
  -8  16   3     5689.22     5536.35     78.31 o 
  -6  16   3     2443.56     2385.02     40.61 o 
  -4  16   3      588.23      563.50     14.11 o 
  -2  16   3      172.78      150.81      7.91 o 
   0  16   3     1289.41     1268.21     21.93 o 
   2  16   3     1502.61     1549.56     24.90 o 
   4  16   3      366.83      371.15     11.31 o 
   6  16   3      268.66      274.08     10.01 o 
   8  16   3       73.57       70.78      6.36 o 
  10  16   3      527.26      533.64     14.29 o 
  12  16   3      139.57      114.49      8.93 o 
  14  16   3      128.81      127.70      9.83 o 
 -13  17   3      551.05      609.81     22.97 o 
 -11  17   3        0.13        4.64      7.74 o 
  -9  17   3     4011.79     3916.50     73.54 o 
  -7  17   3     1622.70     1539.30     28.81 o 
  -5  17   3      889.90      895.21     20.77 o 
  -3  17   3      132.10       90.06      6.18 o 
  -1  17   3      384.03      340.87     10.79 o 
   1  17   3      442.29      443.81     12.56 o 
   3  17   3      679.10      638.86     15.65 o 
   5  17   3      163.97      182.05      7.87 o 
   7  17   3      270.00      240.72      9.80 o 
   9  17   3      583.28      509.85     14.49 o 
  11  17   3      609.35      634.86     18.76 o 
  13  17   3       10.63       11.42      7.41 o 
 -12  18   3      428.64      432.36     50.28 o 
 -10  18   3      358.11      365.23     14.82 o 
  -8  18   3      831.44      826.58     22.78 o 
  -6  18   3       37.69       45.61      6.36 o 
  -4  18   3      596.84      540.96     14.70 o 
  -2  18   3      441.07      463.32     13.30 o 
   0  18   3      955.17      895.72     19.43 o 
   2  18   3      203.69      177.47      8.00 o 
   4  18   3        0.13       -1.93      5.41 o 
   6  18   3      249.68      245.80     12.18 o 
   8  18   3       18.23       18.57      7.15 o 
  10  18   3      112.28      117.43     11.45 o 
 -11  19   3      547.44      560.30     23.98 o 
  -9  19   3        9.44       16.20      8.71 o 
  -7  19   3      920.97      853.65     19.52 o 
  -5  19   3      105.11      110.14      7.85 o 
  -3  19   3       78.76       76.83      7.06 o 
  -1  19   3        0.15       -1.28      5.33 o 
   1  19   3      411.71      400.73     12.91 o 
   3  19   3       76.30       79.17      6.62 o 
   5  19   3      238.67      234.03     12.51 o 
   7  19   3       35.24       37.79      7.71 o 
   9  19   3      378.90      443.91     16.08 o 
  -8  20   3     2605.92     2529.55     52.10 o 
  -6  20   3        1.50       19.22      6.74 o 
  -4  20   3      283.06      304.94     12.30 o 
  -2  20   3      850.41      887.94     20.46 o 
   0  20   3       11.62        6.32      5.90 o 
   2  20   3        1.79       -4.64      5.96 o 
   4  20   3      754.93      791.24     17.14 o 
   6  20   3     1066.43     1072.90     26.80 o 
   8  20   3     1202.26     1247.88     30.06 o 
  -5  21   3      113.04       89.37      8.46 o 
  -3  21   3      277.19      242.80     11.56 o 
  -1  21   3      255.49      285.05     17.08 o 
   1  21   3     3119.89     3114.28     54.13 o 
   3  21   3       19.32       38.30      7.52 o 
   5  21   3        3.03        2.47      7.94 o 
 -22   0   4       16.47       37.90      9.85 o 
 -20   0   4      104.76       82.78      9.85 o 
 -18   0   4      637.54      628.04     21.31 o 
 -16   0   4     4012.54     4014.62     78.06 o 
 -14   0   4    11334.35    11036.16    205.12 o 
 -12   0   4     3771.30     3885.51     60.90 o 
 -10   0   4     5341.06     5414.48     96.46 o 
  -8   0   4    28322.88    28437.42    496.91 o 
  -6   0   4     5078.88     4313.19     77.11 o 
  -4   0   4     6921.03     7299.82    127.72 o 
  -2   0   4    12693.87    13292.34    223.30 o 
   0   0   4    19536.97    21333.73    322.72 o 
   2   0   4   137368.56   136523.19   4058.02 o 
   4   0   4    39293.35    39124.93    679.63 o 
   6   0   4    12200.78    12357.13    215.22 o 
   8   0   4     2433.66     2407.49     43.10 o 
  10   0   4     1501.32     1661.81     45.16 o 
  12   0   4     5264.43     5840.17    107.55 o 
  14   0   4     3655.53     3327.63     63.85 o 
  16   0   4      724.22      711.05     34.81 o 
  18   0   4       11.60       18.77      8.15 o 
  20   0   4        7.05       -7.74      8.75 o 
 -23   1   4     1090.40     1153.22     22.27 o 
 -21   1   4     1068.96     1099.12     23.21 o 
 -19   1   4      240.30      262.35     10.23 o 
 -17   1   4     3258.94     3330.52     44.18 o 
 -15   1   4     2260.27     2129.79     37.13 o 
 -13   1   4     7353.72     7002.38     87.99 o 
 -11   1   4     1126.14     1111.65     14.55 o 
  -9   1   4     1199.05     1159.12     17.76 o 
  -7   1   4      198.51      328.87     11.99 o 
  -5   1   4    11063.75    10773.83    123.45 o 
  -3   1   4    52427.23    50652.49    541.02 o 
  -1   1   4    13597.98    13805.13    147.33 o 
   1   1   4     3822.71     3813.27     40.88 o 
   3   1   4    24506.33    24978.09    284.54 o 
   5   1   4    19209.94    19625.00    221.25 o 
   7   1   4     3480.67     3149.71     36.90 o 
   9   1   4     1026.61     1293.92     16.59 o 
  11   1   4     1563.58     1566.48     23.18 o 
  13   1   4      571.08      535.97     10.16 o 
  15   1   4      110.84      158.91      6.84 o 
  17   1   4     1310.09     1255.83     24.55 o 
  19   1   4      665.55      652.24     16.62 o 
  21   1   4      512.29      559.50     16.43 o 
 -22   2   4      398.54      428.39     12.45 o 
 -20   2   4     1148.47     1109.15     22.81 o 
 -18   2   4     1469.76     1433.64     27.07 o 
 -16   2   4      844.88      746.39     29.48 o 
 -14   2   4      350.72      354.23     12.92 o 
 -12   2   4      170.28      219.77      7.94 o 
 -10   2   4     2094.47     1899.34     23.11 o 
  -8   2   4     4179.03     3584.42     53.43 o 
  -6   2   4      856.53      652.64      9.36 o 
  -4   2   4      711.66      721.97     11.18 o 
  -2   2   4     8457.94     8379.14     88.94 o 
   0   2   4      171.35      106.01      4.28 o 
   2   2   4     5106.31     5203.57     70.42 o 
   4   2   4     7499.49     7474.95     84.77 o 
   6   2   4     7307.10     8113.75     92.29 o 
   8   2   4       12.84       15.60      1.93 o 
  10   2   4      792.27      716.53     12.49 o 
  12   2   4     1977.76     1946.15     29.62 o 
  14   2   4     1564.59     1326.29     19.66 o 
  16   2   4      260.13      267.17     10.06 o 
  18   2   4      544.93      562.93     13.12 o 
  20   2   4     1737.71     1850.95     34.61 o 
 -23   3   4      395.55      347.83     13.33 o 
 -21   3   4      633.17      631.51     17.19 o 
 -19   3   4       87.09       90.58      6.54 o 
 -17   3   4      233.10      253.85      8.39 o 
 -15   3   4      872.67      771.39     13.59 o 
 -13   3   4     8391.38     8274.65    103.46 o 
 -11   3   4      697.12      815.03     11.49 o 
  -9   3   4      250.19      153.62      4.02 o 
  -7   3   4     7810.05     7756.58     88.78 o 
  -5   3   4     2034.29     2033.91     39.69 o 
  -3   3   4       16.87        3.56      1.22 o 
  -1   3   4    16936.56    18661.51    211.64 o 
   1   3   4      741.50      641.41     13.12 o 
   3   3   4     1520.61     1406.41     15.72 o 
   5   3   4    12009.07    13460.96    152.50 o 
   7   3   4     5927.14     6276.42     72.07 o 
   9   3   4      122.42      109.76      4.07 o 
  11   3   4      321.05      297.85      7.14 o 
  13   3   4       52.10       32.07      3.74 o 
  15   3   4      623.44      604.81     12.58 o 
  17   3   4        3.50        3.27      4.98 o 
  19   3   4        9.38        6.62      5.96 o 
 -22   4   4      183.14      209.14     10.58 o 
 -20   4   4      573.91      612.25     16.04 o 
 -18   4   4     1183.06     1195.64     20.71 o 
 -16   4   4     4389.78     4106.19     74.70 o 
 -14   4   4     8779.50     8699.55    109.03 o 
 -12   4   4     9113.20     8968.78    103.22 o 
 -10   4   4    15097.38    14329.02    163.10 o 
  -8   4   4       35.18      106.53      3.71 o 
  -6   4   4    11680.39    12270.60    163.31 o 
  -4   4   4     3496.98     3804.79     60.86 o 
  -2   4   4    12160.62    12527.14    141.82 o 
   0   4   4      526.03      630.43     11.07 o 
   2   4   4     1375.64     1161.57     16.91 o 
   4   4   4    14437.38    14903.32    214.16 o 
   6   4   4     1923.39     2159.51     34.77 o 
   8   4   4      173.15      143.75     10.97 o 
  10   4   4       63.11       70.79      3.32 o 
  12   4   4      244.19      185.65      7.03 o 
  14   4   4        0.09       -3.13      3.06 o 
  16   4   4      205.16      193.85      8.87 o 
  18   4   4        9.35       11.98      5.58 o 
  20   4   4      410.42      411.25     13.72 o 
 -21   5   4        3.98        5.39      7.03 o 
 -19   5   4      477.07      541.74     32.60 o 
 -17   5   4      129.17      124.05      5.78 o 
 -15   5   4     1095.85     1008.76     15.88 o 
 -13   5   4     4115.83     3867.79     50.20 o 
 -11   5   4       81.67       85.47      5.39 o 
  -9   5   4     1283.02     1386.65     16.33 o 
  -7   5   4     1041.30     1162.63     14.76 o 
  -5   5   4     6407.06     6834.96    103.35 o 
  -3   5   4     5173.25     5261.88     60.38 o 
  -1   5   4     6495.41     7127.58     87.67 o 
   1   5   4     4237.66     4095.40     44.22 o 
   3   5   4      784.11     1037.17     21.55 o 
   5   5   4     8705.47     9381.77     99.94 o 
   7   5   4      436.77      554.75      8.32 o 
   9   5   4     1797.00     2024.15     24.88 o 
  11   5   4      727.61      829.79     13.46 o 
  13   5   4     1509.87     1234.10     18.62 o 
  15   5   4      204.67      191.90      9.00 o 
  17   5   4      181.68      144.84      7.91 o 
  19   5   4      147.20      152.62     10.39 o 
 -22   6   4      142.07      136.44     10.33 o 
 -20   6   4      267.74      309.59     13.90 o 
 -18   6   4      603.56      596.87     14.49 o 
 -16   6   4      378.50      323.86      9.12 o 
 -14   6   4     2311.45     2089.40     48.55 o 
 -12   6   4      584.85      519.00      9.16 o 
 -10   6   4     7621.55     7994.50     91.53 o 
  -8   6   4      737.82      727.21      9.34 o 
  -6   6   4     8997.74     9368.57     99.46 o 
  -4   6   4     8208.80     9214.66    105.14 o 
  -2   6   4     3689.81     3225.97     37.58 o 
   0   6   4     1142.12     1102.29     19.72 o 
   2   6   4      577.69      605.72     27.93 o 
   4   6   4     4174.67     4545.60     49.08 o 
   6   6   4      311.45      363.65      7.03 o 
   8   6   4      416.58      296.31      5.97 o 
  10   6   4     3091.22     2938.10     35.49 o 
  12   6   4     4305.79     3904.87     50.83 o 
  14   6   4        6.87       21.42      4.39 o 
  16   6   4       33.03       37.69      4.81 o 
  18   6   4      272.27      265.89     13.08 o 
  20   6   4      302.54      269.85     13.97 o 
 -21   7   4      176.79      202.57     12.18 o 
 -19   7   4      837.97      942.42     20.27 o 
 -17   7   4       80.70       73.09      6.70 o 
 -15   7   4     1420.82     1347.83     24.74 o 
 -13   7   4     5845.48     6048.52     70.32 o 
 -11   7   4     1911.59     1898.04     24.95 o 
  -9   7   4      180.54      181.14      5.34 o 
  -7   7   4       71.98       72.65      4.75 o 
  -5   7   4     3016.36     3132.99     36.66 o 
  -3   7   4     4215.65     4529.90     52.61 o 
  -1   7   4     1741.75     1708.72     26.98 o 
   1   7   4     6804.99     6810.27     77.92 o 
   3   7   4     6999.70     7340.89     78.40 o 
   5   7   4     3904.11     4380.25     47.65 o 
   7   7   4     1323.00     1454.61     18.54 o 
   9   7   4       60.70       39.01      3.06 o 
  11   7   4      605.91      629.86     11.15 o 
  13   7   4        2.02       -0.48      3.54 o 
  15   7   4       75.08      102.03      6.54 o 
  17   7   4      266.15      307.22     11.39 o 
  19   7   4        2.68       -1.13      6.81 o 
 -20   8   4      183.41      198.99     12.18 o 
 -18   8   4      415.69      414.41     12.89 o 
 -16   8   4      918.76      934.32     19.14 o 
 -14   8   4     1185.70     1000.33     28.68 o 
 -12   8   4     4583.36     4497.43     57.46 o 
 -10   8   4        6.96       36.18      3.24 o 
  -8   8   4      223.92      296.43      6.00 o 
  -6   8   4      180.37      168.91      4.55 o 
  -4   8   4        7.78       37.33      2.13 o 
  -2   8   4     1236.57     1413.54     19.76 o 
   0   8   4     2741.35     2978.48     32.88 o 
   2   8   4     8455.20     8862.83     94.47 o 
   4   8   4      284.40      390.95      5.99 o 
   6   8   4      621.19      762.64     11.41 o 
   8   8   4      190.00      244.58      6.28 o 
  10   8   4     2182.87     2020.80     27.57 o 
  12   8   4      978.94      927.65     19.71 o 
  14   8   4      193.61      209.06      8.87 o 
  16   8   4      144.13      111.25      7.15 o 
  18   8   4       45.32       26.30      8.04 o 
 -21   9   4      123.75      141.90      9.23 o 
 -19   9   4      278.90      280.24     11.39 o 
 -17   9   4      610.08      636.56     25.46 o 
 -15   9   4       50.78       56.08      5.49 o 
 -13   9   4      211.17      207.24      7.16 o 
 -11   9   4     3388.63     3288.28     42.73 o 
  -9   9   4      482.90      465.00     14.31 o 
  -7   9   4      496.42      615.61     10.93 o 
  -5   9   4     4242.33     4061.94     47.52 o 
  -3   9   4     7709.16     7268.63     86.69 o 
  -1   9   4       33.54       60.80      2.53 o 
   1   9   4     2469.42     2241.36     25.07 o 
   3   9   4     2148.44     1930.80     23.71 o 
   5   9   4     1315.15     1314.09     17.12 o 
   7   9   4     2675.06     2628.30     34.52 o 
   9   9   4       30.55       44.50      3.66 o 
  11   9   4        6.03        7.59      3.54 o 
  13   9   4     2499.42     2375.32     40.21 o 
  15   9   4     1451.40     1387.42     37.96 o 
  17   9   4      523.44      516.60     25.50 o 
  19   9   4        0.08       -6.31      7.71 o 
 -20  10   4       25.76       16.18      7.41 o 
 -18  10   4       27.66       33.26      6.54 o 
 -16  10   4      236.46      268.13     10.06 o 
 -14  10   4      417.95      487.31     11.20 o 
 -12  10   4       40.57       62.49      9.34 o 
 -10  10   4       49.46       40.04      3.66 o 
  -8  10   4     3940.11     4002.42     47.52 o 
  -6  10   4       11.83        9.61      2.47 o 
  -4  10   4     2138.57     2583.85     29.04 o 
  -2  10   4     2853.11     3219.66     38.79 o 
   0  10   4     4871.08     5020.52     62.83 o 
   2  10   4     6229.52     5943.42     68.66 o 
   4  10   4      546.43      688.40     10.15 o 
   6  10   4      307.10      300.05      6.41 o 
   8  10   4     1973.15     1896.86     26.10 o 
  10  10   4      115.36      134.22      5.42 o 
  12  10   4     5198.19     4790.16     61.77 o 
  14  10   4       77.00       75.17      6.19 o 
  16  10   4       17.28       30.19      5.96 o 
  18  10   4       64.81       72.05      8.93 o 
 -19  11   4      973.31     1004.10     21.64 o 
 -17  11   4        0.96       -5.03      5.41 o 
 -15  11   4       62.56       45.51      5.58 o 
 -13  11   4      256.61      241.95      7.58 o 
 -11  11   4    15107.97    14636.98    180.71 o 
  -9  11   4      303.83      286.82      7.80 o 
  -7  11   4      732.54      666.26     10.40 o 
  -5  11   4     2762.82     3119.33     37.24 o 
  -3  11   4     2696.86     2508.58     33.15 o 
  -1  11   4     2528.55     2295.80     38.98 o 
   1  11   4       38.94       22.16      3.02 o 
   3  11   4       12.25        5.34      2.39 o 
   5  11   4     1225.48     1146.58     15.61 o 
   7  11   4     3522.89     3365.96     43.78 o 
   9  11   4      577.26      603.60     11.04 o 
  11  11   4     2229.22     1987.59     27.89 o 
  13  11   4       15.66       24.75      5.19 o 
  15  11   4      750.36      765.30     20.83 o 
  17  11   4      590.77      617.50     39.45 o 
 -18  12   4      502.27      497.32     17.70 o 
 -16  12   4     1329.52     1346.78     25.89 o 
 -14  12   4     1892.66     1957.99     30.43 o 
 -12  12   4      596.03      593.61     11.65 o 
 -10  12   4      287.06      337.79     15.45 o 
  -8  12   4     4655.16     4592.28     78.11 o 
  -6  12   4     2181.81     2116.43     26.63 o 
  -4  12   4     6836.94     6345.13     80.09 o 
  -2  12   4     1760.39     1664.95     23.04 o 
   0  12   4     3485.44     3457.74     41.42 o 
   2  12   4    14213.30    13507.28    165.76 o 
   4  12   4        7.17       21.58      3.69 o 
   6  12   4       14.81       12.93      3.02 o 
   8  12   4        1.19        6.10      3.33 o 
  10  12   4      589.89      581.82     11.26 o 
  12  12   4      601.09      604.17     14.49 o 
  14  12   4       15.62       23.00      6.81 o 
  16  12   4       65.41       77.45     11.65 o 
 -17  13   4      128.34      135.28      9.50 o 
 -15  13   4      575.73      578.52     17.25 o 
 -13  13   4     1016.14     1062.36     17.26 o 
 -11  13   4     6474.86     6223.07     79.14 o 
  -9  13   4        0.19        9.16      4.19 o 
  -7  13   4     2421.54     2413.87     32.73 o 
  -5  13   4      238.85      205.26      8.42 o 
  -3  13   4     9507.42     9106.42    113.77 o 
  -1  13   4     2081.92     1913.78     26.30 o 
   1  13   4      731.20      781.02     12.71 o 
   3  13   4      123.01       61.17      3.88 o 
   5  13   4      577.22      529.02     10.09 o 
   7  13   4     3381.41     3084.59     50.27 o 
   9  13   4     1455.21     1395.44     25.71 o 
  11  13   4      236.67      242.14      8.74 o 
  13  13   4      539.46      532.71     16.66 o 
  15  13   4     1525.81     1616.90     35.42 o 
 -18  14   4     1012.70     1058.49     32.76 o 
 -16  14   4      980.08     1049.41     31.16 o 
 -14  14   4      515.79      576.22     16.97 o 
 -12  14   4       10.91       12.44      5.11 o 
 -10  14   4     2116.82     2198.58     33.62 o 
  -8  14   4      403.00      395.82      9.23 o 
  -6  14   4      499.02      442.35      8.82 o 
  -4  14   4      569.61      481.27      9.86 o 
  -2  14   4      379.76      343.14     10.79 o 
   0  14   4     1848.27     1684.78     25.25 o 
   2  14   4      301.17      230.91      7.57 o 
   4  14   4      621.48      586.61     12.14 o 
   6  14   4      105.40      123.65      6.74 o 
   8  14   4        4.70       -1.38      4.80 o 
  10  14   4     2267.35     2199.58     38.09 o 
  12  14   4      145.26      159.88     10.10 o 
  14  14   4      702.75      704.69     24.60 o 
 -17  15   4        0.01       -2.06      8.15 o 
 -15  15   4      126.49      153.94     12.03 o 
 -13  15   4     1887.62     1974.79     40.49 o 
 -11  15   4       24.84       30.03      5.76 o 
  -9  15   4      114.32      121.04      7.13 o 
  -7  15   4      868.48      824.59     14.40 o 
  -5  15   4       38.23       50.96      3.92 o 
  -3  15   4       22.49       22.87      3.91 o 
  -1  15   4     1382.97     1261.64     19.04 o 
   1  15   4       54.03       55.26      4.96 o 
   3  15   4     2021.39     2048.54     31.39 o 
   5  15   4     1103.19     1110.71     19.51 o 
   7  15   4      751.65      804.79     17.39 o 
   9  15   4      162.73      125.84      7.74 o 
  11  15   4       33.00       34.10      5.96 o 
  13  15   4      478.27      516.23     16.97 o 
 -16  16   4       10.01        2.32      8.75 o 
 -14  16   4      461.82      479.61     16.08 o 
 -12  16   4       16.01       25.16      6.80 o 
 -10  16   4     4575.63     4677.62     75.02 o 
  -8  16   4      486.66      541.07     16.14 o 
  -6  16   4       26.10       24.46      4.92 o 
  -4  16   4      496.42      527.33     11.98 o 
  -2  16   4      537.75      572.23     12.31 o 
   0  16   4     4025.84     4041.72     67.37 o 
   2  16   4      149.90      193.81      7.14 o 
   4  16   4      449.00      512.94     11.74 o 
   6  16   4       74.78       78.27      6.36 o 
   8  16   4      195.42      189.74      9.41 o 
  10  16   4      376.48      363.62     12.17 o 
  12  16   4       21.37       16.50      7.15 o 
 -13  17   4      102.48       96.45     10.70 o 
 -11  17   4      202.88      196.42     10.99 o 
  -9  17   4      134.24      177.58      9.65 o 
  -7  17   4      282.58      287.70     11.39 o 
  -5  17   4     1911.91     1874.61     45.55 o 
  -3  17   4      200.12      207.31      9.07 o 
  -1  17   4     1015.13      973.90     20.27 o 
   1  17   4     1349.61     1215.93     21.01 o 
   3  17   4     1001.59      996.58     15.59 o 
   5  17   4      458.82      431.14     12.17 o 
   7  17   4      181.05      167.54      8.29 o 
   9  17   4      171.60      139.35      7.91 o 
  11  17   4      148.36      134.38      9.20 o 
 -12  18   4       12.25        6.19      7.15 o 
 -10  18   4      213.06      189.85     11.43 o 
  -8  18   4      176.47      175.93     10.39 o 
  -6  18   4      255.57      268.59     11.12 o 
  -4  18   4      655.40      622.04     20.80 o 
  -2  18   4      823.69      779.32     17.95 o 
   0  18   4        2.30       10.48      5.58 o 
   2  18   4       72.89       71.59      6.90 o 
   4  18   4       25.30       26.87      5.76 o 
   6  18   4        6.45        2.82      6.12 o 
   8  18   4      839.35      930.80     20.49 o 
  10  18   4       83.84       73.38      7.52 o 
 -11  19   4       22.75       17.79     16.24 o 
  -9  19   4        1.64        6.67      7.48 o 
  -7  19   4      232.36      250.83     11.01 o 
  -5  19   4      717.09      741.56     17.95 o 
  -3  19   4        2.52        4.21      5.02 o 
  -1  19   4       14.07        5.68      5.33 o 
   1  19   4        8.74        8.28      5.58 o 
   3  19   4        2.54        5.99      6.12 o 
   5  19   4      792.65      813.39     19.32 o 
   7  19   4       27.21       12.48      9.82 o 
   9  19   4        0.31        1.73      7.41 o 
  -8  20   4       14.86       44.87      8.93 o 
  -6  20   4       60.85       53.52      7.32 o 
  -4  20   4      402.08      397.33     12.91 o 
  -2  20   4       27.09       34.01      5.69 o 
   0  20   4      159.05      145.61      8.87 o 
   2  20   4       28.98       36.63      7.82 o 
   4  20   4      713.42      741.14     31.74 o 
   6  20   4       25.51       46.65      7.02 o 
  -5  21   4        7.25       22.33      7.13 o 
  -3  21   4       54.51       67.28      7.68 o 
  -1  21   4      202.79      234.06      9.91 o 
   1  21   4       25.06       42.39      7.68 o 
   3  21   4      247.48      224.99     13.40 o 
 -23   1   5      804.85      850.54     20.49 o 
 -21   1   5       13.44       14.67      5.58 o 
 -19   1   5      147.07      152.46      8.29 o 
 -17   1   5       66.00       79.99      4.71 o 
 -15   1   5     3158.57     2965.18     39.25 o 
 -13   1   5     1763.62     1747.78     42.67 o 
 -11   1   5       21.49       20.50      2.69 o 
  -9   1   5       79.68      130.62      4.01 o 
  -7   1   5      322.44      411.92      7.87 o 
  -5   1   5     3225.41     2943.44     37.26 o 
  -3   1   5       12.81        6.05      1.40 o 
  -1   1   5     9184.92     9012.78     96.12 o 
   1   1   5      161.87      244.15      5.77 o 
   3   1   5      161.26      249.71      6.62 o 
   5   1   5       21.82       46.69      5.10 o 
   7   1   5     1060.50     1089.70     14.08 o 
   9   1   5      405.57      365.41      8.15 o 
  11   1   5      284.59      277.60      8.40 o 
  13   1   5      209.57      248.72     11.25 o 
  15   1   5      267.76      315.54      8.26 o 
  17   1   5       52.69       54.62      6.36 o 
  19   1   5      195.41      213.06     13.17 o 
 -22   2   5      226.59      216.72     10.42 o 
 -20   2   5       29.97       28.05      5.76 o 
 -18   2   5     2792.52     2723.78     42.17 o 
 -16   2   5    13747.76    13600.86    169.24 o 
 -14   2   5       31.48       53.61      3.79 o 
 -12   2   5    14707.02    14837.52    183.34 o 
 -10   2   5      594.52      472.75      7.39 o 
  -8   2   5     2269.20     2722.10     32.32 o 
  -6   2   5      913.03     1076.54     15.05 o 
  -4   2   5     8381.50     8842.14    100.64 o 
  -2   2   5    18178.81    18684.11    197.50 o 
   0   2   5     2103.64     1943.27     22.63 o 
   2   2   5     9535.24    10301.21    118.19 o 
   4   2   5      514.50      541.33      7.82 o 
   6   2   5     1041.64     1176.89     16.03 o 
   8   2   5     6560.06     6503.68     80.31 o 
  10   2   5     2793.06     2941.48     44.17 o 
  12   2   5     1137.80     1148.69     17.26 o 
  14   2   5      529.48      455.33      9.76 o 
  16   2   5        2.66        1.19      4.98 o 
  18   2   5      176.59      197.86     10.01 o 
  20   2   5      458.16      470.77     14.88 o 
 -23   3   5      111.27      132.77      9.23 o 
 -21   3   5       73.47       79.12      8.04 o 
 -19   3   5       25.30       31.58      5.14 o 
 -17   3   5      861.79      849.56     14.31 o 
 -15   3   5    12796.50    12543.04    156.30 o 
 -13   3   5     2589.78     2377.19     33.79 o 
 -11   3   5      568.07      571.26      8.79 o 
  -9   3   5      356.06      322.36     10.95 o 
  -7   3   5    37679.11    40322.65    547.91 o 
  -5   3   5    10900.96    10651.41    172.06 o 
  -3   3   5      789.01      988.34     12.16 o 
  -1   3   5     5113.39     5700.20     64.98 o 
   1   3   5      215.10      225.96      7.90 o 
   3   3   5      243.40      300.37      8.65 o 
   5   3   5     4132.40     4432.53     51.28 o 
   7   3   5      796.12      969.89     12.91 o 
   9   3   5     2191.34     2079.19     25.37 o 
  11   3   5        0.18       -4.35      2.90 o 
  13   3   5      153.47      157.15      6.25 o 
  15   3   5      858.88      890.35     16.72 o 
  17   3   5        1.93       -2.48      5.19 o 
  19   3   5     1327.89     1367.94     27.45 o 
 -22   4   5       73.60       62.33      8.93 o 
 -20   4   5     1176.29     1227.54     22.11 o 
 -18   4   5      794.29      798.62     15.33 o 
 -16   4   5        1.48        6.64      3.88 o 
 -14   4   5     5633.24     5118.92     60.56 o 
 -12   4   5      633.73      676.87     25.14 o 
 -10   4   5      917.48      953.77     27.02 o 
  -8   4   5     4748.57     5056.48     54.69 o 
  -6   4   5      165.60      134.52      5.34 o 
  -4   4   5    13492.87    14358.48    191.28 o 
  -2   4   5    11719.28    12594.78    142.74 o 
   0   4   5      968.18     1091.85     16.72 o 
   2   4   5     9736.53    10766.86    178.35 o 
   4   4   5     2087.84     2288.13     34.06 o 
   6   4   5     2779.08     2772.43     32.74 o 
   8   4   5     1424.94     1524.20     18.02 o 
  10   4   5     1139.16     1186.03     18.10 o 
  12   4   5       66.92       49.53      3.97 o 
  14   4   5     1473.28     1351.53     22.41 o 
  16   4   5     1025.55     1039.95     18.93 o 
  18   4   5        3.20        6.03      5.96 o 
  20   4   5       86.64       79.13      9.50 o 
 -21   5   5      188.97      207.61     12.18 o 
 -19   5   5       30.49       33.66      5.32 o 
 -17   5   5     4892.96     4936.91     70.41 o 
 -15   5   5        2.28        5.99      3.66 o 
 -13   5   5     1837.59     1885.03     25.99 o 
 -11   5   5     1293.15     1151.33     19.74 o 
  -9   5   5     3173.98     3456.72     38.07 o 
  -7   5   5       35.14       57.68      2.97 o 
  -5   5   5     1489.99     1695.79     37.22 o 
  -3   5   5     5548.34     5751.58     61.72 o 
  -1   5   5     4434.55     4256.96     49.11 o 
   1   5   5    10348.79    10154.76    122.42 o 
   3   5   5     2808.43     2699.89     37.94 o 
   5   5   5     7689.76     8151.13     87.09 o 
   7   5   5     2034.81     2022.21     24.71 o 
   9   5   5     2947.56     3006.47     36.97 o 
  11   5   5     4200.91     3957.31     47.44 o 
  13   5   5     1662.14     1829.04     25.88 o 
  15   5   5      686.34      636.36     13.55 o 
  17   5   5      290.80      262.00     12.78 o 
  19   5   5      315.17      290.70     13.97 o 
 -22   6   5      692.41      753.58     22.02 o 
 -20   6   5      990.51      968.76     24.70 o 
 -18   6   5     4206.58     4191.67     67.86 o 
 -16   6   5       72.20       78.55      4.60 o 
 -14   6   5     2791.72     3056.79     60.54 o 
 -12   6   5      605.60      457.27      8.11 o 
 -10   6   5      598.70      458.72      7.56 o 
  -8   6   5     1008.58     1125.03     13.67 o 
  -6   6   5     1293.68     1429.62     22.64 o 
  -4   6   5     2404.04     2237.54     48.38 o 
  -2   6   5     6902.74     6528.08     80.62 o 
   0   6   5     3241.32     3328.30     42.56 o 
   2   6   5     4930.70     5445.71     58.38 o 
   4   6   5     1592.97     1749.17     19.87 o 
   6   6   5     1813.83     1609.09     31.41 o 
   8   6   5     3656.82     3599.34     42.67 o 
  10   6   5     4368.09     4161.96     49.35 o 
  12   6   5     1252.50     1496.99     21.89 o 
  14   6   5      843.63      815.98     17.59 o 
  16   6   5       71.28       81.23      6.54 o 
  18   6   5      463.36      462.62     16.66 o 
 -21   7   5      993.82     1050.84     26.80 o 
 -19   7   5      388.20      414.62     16.97 o 
 -17   7   5     3055.42     3022.06     50.24 o 
 -15   7   5      138.34      101.51      5.54 o 
 -13   7   5     3305.52     3039.04     85.15 o 
 -11   7   5     5129.39     4824.43     61.25 o 
  -9   7   5    11007.27    10791.72    115.18 o 
  -7   7   5     1212.64     1112.62     13.30 o 
  -5   7   5     8056.87     8433.24     96.54 o 
  -3   7   5     5030.62     5313.63     61.38 o 
  -1   7   5     3330.03     3520.99     44.52 o 
   1   7   5      913.08      852.78     11.42 o 
   3   7   5     7194.99     8037.92     85.79 o 
   5   7   5       54.30       81.13      5.19 o 
   7   7   5     3419.99     3612.36     42.76 o 
   9   7   5      117.98      107.76      4.51 o 
  11   7   5      834.72      774.66     14.53 o 
  13   7   5       38.84       43.11      4.78 o 
  15   7   5      217.81      209.65      9.07 o 
  17   7   5       93.06      102.69      8.93 o 
  19   7   5      129.25      133.78     18.77 o 
 -20   8   5      873.43      880.20     19.86 o 
 -18   8   5      451.73      484.85     22.11 o 
 -16   8   5      541.13      497.88     12.94 o 
 -14   8   5     4762.38     4787.64     67.65 o 
 -12   8   5       38.79       55.23      3.74 o 
 -10   8   5      992.58      855.97     13.45 o 
  -8   8   5     1222.86     1283.38     16.62 o 
  -6   8   5     1194.81     1221.64     15.85 o 
  -4   8   5     5103.80     5602.43     64.71 o 
  -2   8   5     7438.70     8338.21     95.13 o 
   0   8   5       46.48       17.53      2.29 o 
   2   8   5        3.00        7.84      3.36 o 
   4   8   5     2621.26     2858.03     33.99 o 
   6   8   5       63.93       82.38      3.74 o 
   8   8   5       70.98       78.74      3.82 o 
  10   8   5      276.53      225.08      6.47 o 
  12   8   5     2841.85     2699.55     40.12 o 
  14   8   5      251.35      246.20      9.41 o 
  16   8   5        0.54       -4.17      5.36 o 
  18   8   5      866.58      881.68     26.58 o 
 -21   9   5       92.77       81.25     10.03 o 
 -19   9   5     3489.71     3565.13     59.16 o 
 -17   9   5     2148.37     2109.30     37.12 o 
 -15   9   5       91.05      113.74      6.07 o 
 -13   9   5       95.29       87.03      5.94 o 
 -11   9   5     2273.45     2354.80     33.67 o 
  -9   9   5     3625.36     3445.72     44.41 o 
  -7   9   5     5696.48     5420.48     67.78 o 
  -5   9   5     3137.20     3078.99     36.74 o 
  -3   9   5     4680.78     5192.91     60.20 o 
  -1   9   5       25.36       52.61      3.81 o 
   1   9   5      412.09      390.56     18.10 o 
   3   9   5     1631.43     1695.98     21.86 o 
   5   9   5      165.28      196.83      5.43 o 
   7   9   5      175.76      229.46      8.38 o 
   9   9   5      570.10      530.00      9.88 o 
  11   9   5      153.57      169.29      6.38 o 
  13   9   5      836.09      777.19     17.20 o 
  15   9   5        3.64        9.47      4.78 o 
  17   9   5       17.78       13.39      7.41 o 
 -20  10   5      154.73      173.80      8.37 o 
 -18  10   5     1565.40     1445.03     27.83 o 
 -16  10   5     1512.60     1484.15     27.63 o 
 -14  10   5      533.03      526.42     11.76 o 
 -12  10   5        2.97       -5.67      4.00 o 
 -10  10   5     1029.75      938.88     14.63 o 
  -8  10   5     5236.69     4995.15     58.54 o 
  -6  10   5     2149.61     2259.55     27.71 o 
  -4  10   5     1555.28     1360.45     17.60 o 
  -2  10   5      357.59      335.98      7.04 o 
   0  10   5     1235.90     1202.27     18.65 o 
   2  10   5      872.65      887.93     12.54 o 
   4  10   5      442.04      423.81      7.40 o 
   6  10   5      199.00      208.12      6.04 o 
   8  10   5      286.50      267.01      6.80 o 
  10  10   5      371.71      283.51      7.55 o 
  12  10   5       99.53      143.55      7.15 o 
  14  10   5      628.04      672.39     17.81 o 
  16  10   5      174.75      185.52      8.56 o 
  18  10   5      300.96      332.34     18.03 o 
 -19  11   5     2148.35     2206.22     39.44 o 
 -17  11   5      564.51      569.45     14.88 o 
 -15  11   5      603.82      583.45     14.49 o 
 -13  11   5       16.91       11.99      4.09 o 
 -11  11   5        5.14       27.24      6.23 o 
  -9  11   5     1975.75     1953.16     26.82 o 
  -7  11   5     2586.16     2482.32     28.49 o 
  -5  11   5      278.09      295.20      7.68 o 
  -3  11   5      337.58      392.39     11.88 o 
  -1  11   5     3745.56     3634.12     43.25 o 
   1  11   5      694.34      722.86     11.87 o 
   3  11   5     2007.84     1947.80     26.41 o 
   5  11   5     2024.49     2002.14     25.16 o 
   7  11   5      293.11      316.75      8.70 o 
   9  11   5      201.06      171.79      6.28 o 
  11  11   5      440.26      504.44     10.51 o 
  13  11   5     1873.23     1820.43     32.49 o 
  15  11   5      234.64      270.00     11.20 o 
  17  11   5      498.82      526.80     28.62 o 
 -18  12   5        9.50        3.35      5.76 o 
 -16  12   5      108.50      117.76      7.32 o 
 -14  12   5       61.07       72.55      6.79 o 
 -12  12   5       45.55       30.87      5.08 o 
 -10  12   5      274.55      283.91      7.73 o 
  -8  12   5      424.45      405.65      9.64 o 
  -6  12   5       24.99       23.17      3.46 o 
  -4  12   5     5547.53     5530.01     70.20 o 
  -2  12   5     1032.94      880.65     13.99 o 
   0  12   5        3.53       14.61      3.33 o 
   2  12   5     1120.75     1142.39     16.82 o 
   4  12   5       85.44      123.93      6.23 o 
   6  12   5      931.46      984.76     16.99 o 
   8  12   5     2426.05     2341.34     35.14 o 
  10  12   5      435.71      447.77      9.77 o 
  12  12   5      547.30      570.01     14.49 o 
  14  12   5      106.67       95.91      8.60 o 
  16  12   5     1165.76     1232.15     29.92 o 
 -17  13   5      216.27      232.11     29.39 o 
 -15  13   5       12.54        7.35      5.61 o 
 -13  13   5      643.57      635.35     14.88 o 
 -11  13   5      641.23      605.95     16.04 o 
  -9  13   5     1316.82     1368.43     22.27 o 
  -7  13   5       72.19       74.30      4.71 o 
  -5  13   5      725.05      732.97     12.60 o 
  -3  13   5      790.32      868.96     14.30 o 
  -1  13   5     1891.55     2042.79     30.56 o 
   1  13   5      587.53      477.13      9.34 o 
   3  13   5     1120.05     1215.63     18.20 o 
   5  13   5     1091.79     1161.33     19.86 o 
   7  13   5      543.52      560.74     12.00 o 
   9  13   5       77.27       72.79      5.96 o 
  11  13   5       43.00       28.17      5.41 o 
  13  13   5      121.21      135.26     11.60 o 
  15  13   5       34.04       41.72      9.85 o 
 -18  14   5      408.60      471.87     20.79 o 
 -16  14   5       74.42       94.68     10.94 o 
 -14  14   5      255.86      257.78     14.74 o 
 -12  14   5      226.54      252.31      9.06 o 
 -10  14   5      491.41      493.41     14.07 o 
  -8  14   5      159.10      157.23      6.38 o 
  -6  14   5     2430.75     2418.25     33.14 o 
  -4  14   5       23.98       27.37      4.18 o 
  -2  14   5      946.54      923.28     22.95 o 
   0  14   5      351.33      329.72      8.07 o 
   2  14   5     2340.27     2212.17     30.30 o 
   4  14   5      647.14      655.46     12.68 o 
   6  14   5       76.95       57.62      5.58 o 
   8  14   5      144.88      171.43      8.51 o 
  10  14   5     2130.30     2052.06     36.34 o 
  12  14   5      428.62      493.78     15.76 o 
  14  14   5       57.18       48.76     10.06 o 
 -17  15   5      123.78       91.85     11.45 o 
 -15  15   5        1.47       -6.19      7.74 o 
 -13  15   5     1792.08     1759.48     39.30 o 
 -11  15   5      774.87      771.93     15.35 o 
  -9  15   5      577.18      556.97     12.54 o 
  -7  15   5       34.89       48.92      4.78 o 
  -5  15   5      522.21      528.84     10.78 o 
  -3  15   5      464.65      444.65     12.57 o 
  -1  15   5        1.55       23.70      4.03 o 
   1  15   5       86.57       93.70      5.24 o 
   3  15   5      357.22      363.73      8.82 o 
   5  15   5     1073.45     1087.27     21.46 o 
   7  15   5      194.35      209.14      9.07 o 
   9  15   5      561.40      506.74     13.72 o 
  11  15   5       73.73       84.52      6.92 o 
  13  15   5      248.71      219.24     15.32 o 
 -16  16   5        7.71        6.96     11.60 o 
 -14  16   5      231.96      217.07     10.94 o 
 -12  16   5      403.79      397.36     15.19 o 
 -10  16   5      106.51      127.56      7.91 o 
  -8  16   5      552.45      484.81     13.62 o 
  -6  16   5        0.66        5.73      4.78 o 
  -4  16   5     1278.80     1187.80     18.71 o 
  -2  16   5        5.15       20.16      4.68 o 
   0  16   5     3474.00     3303.27     55.72 o 
   2  16   5       87.96      120.68      6.35 o 
   4  16   5       29.73       30.51      5.49 o 
   6  16   5      464.62      497.36     13.52 o 
   8  16   5       25.91       23.74      7.59 o 
  10  16   5      439.68      401.66     12.94 o 
  12  16   5       12.83       10.90      6.81 o 
 -13  17   5        6.45        0.87      6.51 o 
 -11  17   5      813.44      803.72     18.75 o 
  -9  17   5     1047.48     1000.97     21.26 o 
  -7  17   5      851.03      836.65     24.56 o 
  -5  17   5      720.37      684.11     15.50 o 
  -3  17   5      103.32       74.31      6.92 o 
  -1  17   5      694.26      685.01     14.06 o 
   1  17   5      103.01      104.91      6.93 o 
   3  17   5     1512.97     1497.76     25.02 o 
   5  17   5      463.34      459.18     13.12 o 
   7  17   5        4.99       10.67      5.76 o 
   9  17   5      161.25      152.43      8.46 o 
  11  17   5      450.54      491.36     16.66 o 
 -12  18   5      377.39      405.26     15.47 o 
 -10  18   5       73.90       74.44      8.84 o 
  -8  18   5       12.79        6.84      7.03 o 
  -6  18   5      278.56      310.24     11.56 o 
  -4  18   5     1210.07     1268.13     24.92 o 
  -2  18   5       24.60       17.58      5.90 o 
   0  18   5      371.47      333.98     11.56 o 
   2  18   5      100.98       74.93      6.68 o 
   4  18   5      569.01      543.27     14.67 o 
   6  18   5      525.39      558.30     13.82 o 
   8  18   5        6.57       14.14      5.96 o 
  10  18   5        2.69       -2.56      7.37 o 
 -11  19   5      241.72      284.35     14.29 o 
  -9  19   5       35.97       44.65      8.40 o 
  -7  19   5      130.26      145.31     10.55 o 
  -5  19   5      211.05      255.06     11.12 o 
  -3  19   5      202.37      231.05     10.38 o 
  -1  19   5       43.70       35.52      6.36 o 
   1  19   5     1388.00     1392.72     37.29 o 
   3  19   5      483.88      440.44     16.03 o 
   5  19   5       37.28       30.58      7.94 o 
   7  19   5      182.57      191.81     10.23 o 
  -8  20   5       35.59       17.18      8.60 o 
  -6  20   5      589.75      633.51     16.99 o 
  -4  20   5     1034.51     1081.01     23.58 o 
  -2  20   5     2469.29     2472.05     43.66 o 
   0  20   5      193.05      181.12      9.59 o 
   2  20   5       49.80       63.45      9.61 o 
   4  20   5      190.47      192.41     18.37 o 
   6  20   5      328.15      349.56     15.47 o 
  -5  21   5      161.16      169.22      9.65 o 
  -3  21   5        0.83        2.23      6.90 o 
  -1  21   5       66.48       72.87      8.24 o 
   1  21   5     1703.51     1775.08     30.27 o 
   3  21   5        6.07        8.12     10.12 o 
 -22   0   6      199.06      204.42     14.74 o 
 -20   0   6      271.67      264.45     14.74 o 
 -18   0   6     2300.70     2201.82     48.06 o 
 -16   0   6    12914.48    12788.67    313.14 o 
 -14   0   6     8878.07     8269.42    242.81 o 
 -12   0   6     1380.14     1454.41     29.87 o 
 -10   0   6     1950.12     2114.59     43.10 o 
  -8   0   6    33689.57    39798.21    696.62 o 
  -6   0   6      172.17      135.74      4.27 o 
  -4   0   6      369.02      447.76     11.17 o 
  -2   0   6     1620.01     1464.45     23.58 o 
   0   0   6    25778.93    27783.35    374.12 o 
   2   0   6     1076.97     1503.85     33.91 o 
   4   0   6    13249.84    15601.03    270.59 o 
   6   0   6     5803.44     6063.69    107.16 o 
   8   0   6      575.92      621.23     16.61 o 
  10   0   6      107.33       95.21      5.91 o 
  12   0   6     3619.64     3530.13     64.90 o 
  14   0   6     5199.08     4934.73    100.03 o 
  16   0   6        0.09        3.09      6.56 o 
  18   0   6      271.18      307.05     15.83 o 
  20   0   6     1114.53     1118.27     34.45 o 
 -23   1   6     2912.63     3038.55     52.98 o 
 -21   1   6     1240.13     1238.80     25.46 o 
 -19   1   6       78.01       84.06      5.19 o 
 -17   1   6     1356.34     1356.04     20.29 o 
 -15   1   6     3611.58     3567.55     53.27 o 
 -13   1   6    12615.38    12393.78    191.88 o 
 -11   1   6      459.45      386.73      8.66 o 
  -9   1   6     4412.46     4785.01     60.52 o 
  -7   1   6    20180.84    22899.92    261.94 o 
  -5   1   6     1577.34     1827.24     20.43 o 
  -3   1   6     3299.27     3199.11     34.73 o 
  -1   1   6     2276.11     1942.90     21.47 o 
   1   1   6    34707.05    37291.38    424.70 o 
   3   1   6      419.35      564.51      8.08 o 
   5   1   6       82.84      129.53      6.38 o 
   7   1   6     1654.64     1646.24     23.29 o 
   9   1   6     7480.49     7018.19    108.63 o 
  11   1   6    12937.12    12536.05    142.82 o 
  13   1   6     1387.03     1338.22     19.99 o 
  15   1   6      270.04      304.39      8.26 o 
  17   1   6     2035.67     1961.84     35.19 o 
  19   1   6     2816.19     2909.97     49.89 o 
 -22   2   6        3.27       16.24      6.19 o 
 -20   2   6       67.30       74.83      6.54 o 
 -18   2   6       71.91       63.78      6.11 o 
 -16   2   6       22.38       41.48      4.25 o 
 -14   2   6     6791.20     6306.17     87.72 o 
 -12   2   6      270.66      366.35     10.79 o 
 -10   2   6    20574.73    21621.31    246.47 o 
  -8   2   6     3463.29     3113.55     58.93 o 
  -4   2   6      515.12      387.39     14.69 o 
  -2   2   6     3039.56     3056.47     33.22 o 
   0   2   6      207.15      150.73      3.04 o 
   2   2   6      811.37     1147.25     19.89 o 
   4   2   6    12928.18    12682.01    160.09 o 
   6   2   6     4954.11     4769.13     55.29 o 
   8   2   6      206.58      234.72      6.62 o 
  10   2   6     4934.24     5082.95     64.41 o 
  12   2   6       94.06      105.04      4.71 o 
  14   2   6       78.85       80.92      5.03 o 
  16   2   6      145.91      139.02      9.16 o 
  18   2   6       80.29       80.22      7.13 o 
 -23   3   6     1283.20     1337.68     24.62 o 
 -21   3   6     1757.90     1860.18     34.22 o 
 -19   3   6       70.23       70.03      5.48 o 
 -17   3   6       61.72       64.72      5.07 o 
 -15   3   6      782.10      738.99     28.60 o 
 -13   3   6     7912.33     7657.18     96.41 o 
 -11   3   6     5329.29     5439.54     68.73 o 
  -9   3   6       38.74       26.01      2.12 o 
  -7   3   6     8767.09     9757.73    133.93 o 
  -5   3   6     2409.01     2928.97     38.75 o 
  -3   3   6     5408.30     4752.76     50.93 o 
  -1   3   6     6119.93     5939.56     63.37 o 
   1   3   6     1310.53     1313.39     15.77 o 
   3   3   6    13653.29    13815.80    166.36 o 
   5   3   6     3894.93     4190.63     56.04 o 
   7   3   6      291.77      370.08      9.31 o 
   9   3   6        7.94       16.95      3.03 o 
  11   3   6      146.85      162.54      5.87 o 
  13   3   6     1891.80     1757.12     25.05 o 
  15   3   6      725.35      671.92     12.60 o 
  17   3   6      917.32      977.14     20.68 o 
  19   3   6      112.81      140.18     11.84 o 
 -22   4   6       47.25       50.43      7.94 o 
 -20   4   6      403.70      371.67     13.81 o 
 -18   4   6      765.88      766.70     15.20 o 
 -16   4   6     3330.24     3152.41     42.09 o 
 -14   4   6     2579.22     2627.65     48.55 o 
 -12   4   6      186.42      191.82      6.11 o 
 -10   4   6     1428.05     1667.62     24.82 o 
  -8   4   6        3.22       11.96      2.23 o 
  -6   4   6     3373.11     4423.86     88.59 o 
  -4   4   6     5680.54     6284.30     69.51 o 
  -2   4   6       41.18       43.08      2.22 o 
   0   4   6        2.35       28.33      3.22 o 
   2   4   6     1764.07     1793.34     34.89 o 
   4   4   6      410.54      615.28      9.68 o 
   6   4   6    18533.29    18559.71    209.47 o 
   8   4   6     9219.70     9472.52    108.16 o 
  10   4   6      796.66      867.46     13.77 o 
  12   4   6      504.82      528.72     10.39 o 
  14   4   6       57.96       51.92      5.07 o 
  16   4   6      638.06      661.19     12.94 o 
  18   4   6      860.13      829.10     22.33 o 
 -21   5   6      443.64      437.61     15.76 o 
 -19   5   6      740.76      786.13     17.77 o 
 -17   5   6     5316.20     5099.55     66.09 o 
 -15   5   6     1128.52     1103.59     17.26 o 
 -13   5   6     2004.64     1974.33     27.14 o 
 -11   5   6      967.45     1075.52     13.51 o 
  -9   5   6     3788.31     4201.17     53.36 o 
  -7   5   6     1365.94     1696.01     24.63 o 
  -5   5   6    32307.86    35901.88    642.64 o 
  -3   5   6      524.02      602.78      8.40 o 
  -1   5   6     3058.93     2849.11     33.40 o 
   1   5   6     1321.33     1352.26     32.03 o 
   3   5   6     4284.91     4631.39     58.84 o 
   5   5   6     6040.77     6305.17     72.24 o 
   7   5   6       94.14       91.16      4.50 o 
   9   5   6      241.75      227.44      6.38 o 
  11   5   6     4101.82     4168.22     53.58 o 
  13   5   6     2061.35     1923.21     27.14 o 
  15   5   6      912.81      878.24     18.94 o 
  17   5   6       34.87       32.43      7.41 o 
  19   5   6        2.18        6.12      7.03 o 
 -22   6   6       39.71       20.43      8.31 o 
 -20   6   6       66.12       77.27      7.32 o 
 -18   6   6     2321.90     2323.30     40.00 o 
 -16   6   6       15.52       15.19      4.39 o 
 -14   6   6      496.79      575.69     10.84 o 
 -12   6   6       38.03       36.81      3.07 o 
 -10   6   6     2763.54     2794.91     33.57 o 
  -8   6   6      284.97      305.40      8.76 o 
  -6   6   6     2284.53     2239.84     31.76 o 
  -4   6   6    36290.54    37483.40    476.34 o 
  -2   6   6     8220.10     8480.13    104.61 o 
   0   6   6     1804.01     1940.90     24.13 o 
   2   6   6     1395.56     1554.11     37.94 o 
   4   6   6      953.04     1005.89     14.33 o 
   6   6   6     2832.59     2851.28     34.07 o 
   8   6   6     1368.83     1359.73     17.69 o 
  10   6   6     1802.28     1844.83     25.57 o 
  12   6   6     1506.47     1387.17     22.83 o 
  14   6   6     1057.44     1005.22     20.68 o 
  16   6   6       65.76       73.97      6.90 o 
  18   6   6      331.59      335.31     14.29 o 
 -21   7   6      112.12      141.70     14.07 o 
 -19   7   6      725.03      771.14     18.14 o 
 -17   7   6       30.72       35.12      5.76 o 
 -15   7   6      602.35      492.04     11.33 o 
 -13   7   6     1196.09     1046.86     17.70 o 
 -11   7   6     4073.18     3769.71     50.28 o 
  -9   7   6      118.79      170.90     12.45 o 
  -7   7   6      576.73      703.25      9.91 o 
  -5   7   6      514.81      377.24      8.50 o 
  -3   7   6     1950.02     2076.27     23.90 o 
  -1   7   6    13605.67    14400.11    163.28 o 
   1   7   6      368.25      259.21      5.20 o 
   3   7   6     9607.15     8991.69    102.64 o 
   5   7   6     6835.01     7115.26     88.30 o 
   7   7   6     2924.41     2860.17     37.74 o 
   9   7   6      696.26      624.04     10.16 o 
  11   7   6     4238.88     4046.60     57.42 o 
  13   7   6       72.70       76.07      5.54 o 
  15   7   6       17.01       12.81      5.19 o 
  17   7   6        0.02        1.90      6.81 o 
 -20   8   6       65.47       66.26     10.50 o 
 -18   8   6      121.20      147.29      7.91 o 
 -16   8   6      229.93      245.84      8.56 o 
 -14   8   6      380.51      319.40     13.07 o 
 -12   8   6       68.33       67.80      3.91 o 
 -10   8   6      813.82      870.20     14.07 o 
  -8   8   6     7417.60     7420.95     85.59 o 
  -6   8   6       99.65      179.98      4.66 o 
  -4   8   6       46.05       81.05      4.82 o 
  -2   8   6      774.90      977.14     14.31 o 
   0   8   6     3330.50     3393.67     39.74 o 
   2   8   6     1766.11     1762.78     21.78 o 
   4   8   6      137.82      100.08      3.54 o 
   6   8   6      113.51      128.18      4.71 o 
   8   8   6       23.38       40.42      3.61 o 
  10   8   6     1940.50     1778.16     24.93 o 
  12   8   6       46.74       23.93      5.48 o 
  14   8   6      110.13      103.13      6.96 o 
  16   8   6       60.07       58.38      6.74 o 
  18   8   6      200.73      182.71     11.29 o 
 -21   9   6      546.69      582.37     16.22 o 
 -19   9   6     2901.84     2927.45     50.07 o 
 -17   9   6      136.60      140.38     11.17 o 
 -15   9   6      336.30      386.56      9.95 o 
 -13   9   6      216.28      197.11      7.42 o 
 -11   9   6      311.10      365.84      8.19 o 
  -9   9   6      415.03      341.16      7.44 o 
  -7   9   6      369.56      345.39     12.20 o 
  -5   9   6     6877.29     6873.24     79.33 o 
  -3   9   6    13818.42    15290.56    188.28 o 
  -1   9   6     3017.86     3311.76     44.86 o 
   1   9   6      300.11      299.42      7.17 o 
   3   9   6       79.46      117.11      3.86 o 
   5   9   6     4548.15     4580.26     58.30 o 
   7   9   6      197.77      205.96      8.50 o 
   9   9   6      520.45      517.98      9.88 o 
  11   9   6     1226.53     1057.65     18.68 o 
  13   9   6      987.87     1049.34     18.95 o 
  15   9   6      850.12      816.62     18.36 o 
  17   9   6        2.01        2.06      7.15 o 
 -20  10   6     1903.92     1872.78     34.80 o 
 -18  10   6      559.98      662.46     16.43 o 
 -16  10   6     1187.55     1227.22     23.76 o 
 -14  10   6     1265.16     1270.33     21.30 o 
 -12  10   6       11.17        3.95      3.79 o 
 -10  10   6        6.50       -4.49      2.99 o 
  -8  10   6     4661.26     4798.49     56.36 o 
  -6  10   6      699.55      565.55      9.97 o 
  -4  10   6     2762.91     2661.52     34.94 o 
  -2  10   6        5.74       31.54      2.96 o 
   0  10   6     1097.88     1068.37     15.78 o 
   2  10   6     2854.62     2592.98     34.19 o 
   4  10   6        7.55       15.55      2.77 o 
   6  10   6     3752.08     3671.35     49.14 o 
   8  10   6      131.61      104.92      4.55 o 
  10  10   6      118.52       83.98      4.78 o 
  12  10   6       35.13       32.66      4.90 o 
  14  10   6     2144.40     2247.72     44.27 o 
  16  10   6     1189.95     1299.64     30.59 o 
 -19  11   6     1394.11     1474.14     25.86 o 
 -17  11   6      248.37      236.35     10.23 o 
 -15  11   6      174.28      167.15      7.42 o 
 -13  11   6      146.75      144.41      6.08 o 
 -11  11   6      234.88      214.47      6.92 o 
  -9  11   6      327.34      289.51      8.37 o 
  -7  11   6        4.67       -1.25      3.09 o 
  -5  11   6       82.29      103.36      4.46 o 
  -3  11   6     3326.64     3220.23     41.99 o 
  -1  11   6       33.64       22.59      3.33 o 
   1  11   6      366.49      375.63      7.88 o 
   3  11   6     1105.10      930.76     13.52 o 
   5  11   6      956.92      799.90     15.17 o 
   7  11   6      413.54      414.50      8.80 o 
   9  11   6      290.93      308.05      7.93 o 
  11  11   6       64.43       71.36      7.41 o 
  13  11   6        8.91       18.69      5.18 o 
  15  11   6      579.14      590.40     15.65 o 
 -18  12   6      735.34      763.92     18.17 o 
 -16  12   6     2109.75     2129.58     37.30 o 
 -14  12   6     1125.19     1141.72     22.62 o 
 -12  12   6      409.31      414.87     10.35 o 
 -10  12   6     2071.12     2037.44     31.26 o 
  -8  12   6     6414.86     6314.75     88.41 o 
  -6  12   6       94.45       62.54      4.27 o 
  -4  12   6     1690.44     1604.12     22.83 o 
  -2  12   6     1937.70     1788.97     24.18 o 
   0  12   6      251.14      320.99      7.84 o 
   2  12   6     3823.83     3561.50     46.20 o 
   4  12   6     4020.78     3770.92     53.67 o 
   6  12   6      746.30      686.55     13.28 o 
   8  12   6      489.09      450.10     10.35 o 
  10  12   6     1348.44     1314.67     21.98 o 
  12  12   6     1037.36     1078.75     19.64 o 
  14  12   6      708.61      775.00     21.44 o 
  16  12   6     1645.39     1650.10     41.72 o 
 -17  13   6       13.64       -0.34      6.51 o 
 -15  13   6        2.95       -1.55      6.25 o 
 -13  13   6      154.26      135.79      5.87 o 
 -11  13   6     2976.05     2932.13     43.58 o 
  -9  13   6     2665.15     2721.13     40.54 o 
  -7  13   6      243.57      210.98      6.87 o 
  -5  13   6       22.40       37.16      4.07 o 
  -3  13   6     1174.06     1212.94     20.53 o 
  -1  13   6      616.94      570.59     10.72 o 
   1  13   6     3432.52     3224.15     42.41 o 
   3  13   6      145.40      142.51      5.95 o 
   5  13   6      178.76      183.70      7.17 o 
   7  13   6      914.94      956.31     17.31 o 
   9  13   6       25.95       33.19      4.78 o 
  11  13   6        0.14       -3.51      4.98 o 
  13  13   6      424.63      434.82     19.34 o 
  15  13   6     1254.45     1278.57     37.19 o 
 -18  14   6     1198.51     1256.58     36.64 o 
 -16  14   6     1258.83     1249.77     35.54 o 
 -14  14   6       75.93       67.56      6.74 o 
 -12  14   6      290.64      265.09      9.12 o 
 -10  14   6      636.41      670.20     13.82 o 
  -8  14   6     4281.82     4337.94     70.54 o 
  -6  14   6     1678.84     1652.55     23.98 o 
  -4  14   6      151.89      114.86      5.10 o 
  -2  14   6     5060.93     4677.99     79.40 o 
   0  14   6      608.71      688.04     12.34 o 
   2  14   6     4678.65     4354.47     56.19 o 
   4  14   6     4269.47     4283.28     55.77 o 
   6  14   6      215.96      245.89      8.30 o 
   8  14   6      872.76      795.47     17.39 o 
  10  14   6      839.41      789.37     17.77 o 
  12  14   6      303.29      283.53     15.32 o 
  14  14   6        0.26       -6.19      8.75 o 
 -17  15   6      157.44      128.20     12.03 o 
 -15  15   6        0.05        0.00      7.66 o 
 -13  15   6      261.68      223.51     10.38 o 
 -11  15   6      729.85      682.08     16.57 o 
  -9  15   6      192.56      178.41      7.97 o 
  -7  15   6       88.92       93.81      4.77 o 
  -5  15   6      109.43      111.77      5.42 o 
  -3  15   6        2.81        0.70      3.66 o 
  -1  15   6     2009.67     1899.05     27.14 o 
   1  15   6       31.01       38.07      4.02 o 
   3  15   6     1011.96      913.74     16.98 o 
   5  15   6      568.90      530.26     12.31 o 
   7  15   6     1526.19     1563.66     28.99 o 
   9  15   6       55.39       65.75      6.54 o 
  11  15   6        8.22       -0.31      5.76 o 
  13  15   6       21.87       21.66      9.25 o 
 -16  16   6      551.43      594.91     22.97 o 
 -14  16   6       71.12       70.27     10.35 o 
 -12  16   6       28.07       32.10      6.12 o 
 -10  16   6      730.74      782.17     17.98 o 
  -8  16   6      630.61      647.37     14.06 o 
  -6  16   6     2741.96     2653.56     36.51 o 
  -4  16   6       35.18       48.42      5.14 o 
  -2  16   6      157.09      183.18      7.22 o 
   0  16   6     2503.33     2401.42     36.65 o 
   2  16   6     1515.81     1388.69     23.34 o 
   4  16   6      267.79      269.98     10.62 o 
   6  16   6      263.14      258.22      9.25 o 
   8  16   6        0.13        2.71      5.58 o 
  10  16   6       47.94       63.14      6.74 o 
  12  16   6      662.73      652.89     24.07 o 
 -13  17   6       37.75       33.38      6.90 o 
 -11  17   6      284.53      304.46     11.56 o 
  -9  17   6      222.59      252.74     10.58 o 
  -7  17   6      885.94      984.87     21.05 o 
  -5  17   6      135.38      148.65      8.37 o 
  -3  17   6      245.89      236.34      8.67 o 
  -1  17   6        2.93        5.74      4.78 o 
   1  17   6     1293.39     1214.34     24.46 o 
   3  17   6      129.32      158.63      9.60 o 
   5  17   6      164.04      162.26      8.46 o 
   7  17   6       51.98       78.37      6.48 o 
   9  17   6      265.99      270.37     11.39 o 
  11  17   6      150.65      141.17     10.10 o 
 -12  18   6       12.07        5.88     10.87 o 
 -10  18   6      715.50      757.92     21.40 o 
  -8  18   6      848.59      935.58     24.08 o 
  -6  18   6      333.58      331.89     11.78 o 
  -4  18   6       22.78       35.32      6.12 o 
  -2  18   6      544.41      553.26     14.46 o 
   0  18   6      612.76      569.45     12.98 o 
   2  18   6      398.58      469.23     12.00 o 
   4  18   6      361.62      399.76     13.33 o 
   6  18   6     1046.44     1088.12     23.17 o 
   8  18   6      692.91      635.35     17.72 o 
 -11  19   6       37.11       28.84      8.60 o 
  -9  19   6      228.86      237.90     13.23 o 
  -7  19   6      175.59      158.11     10.99 o 
  -5  19   6       63.71       91.74      7.91 o 
  -3  19   6        4.30        1.35      5.90 o 
  -1  19   6      666.34      634.20     16.40 o 
   1  19   6      356.97      388.61     12.75 o 
   3  19   6       22.66       23.91      7.94 o 
   5  19   6       97.07       76.43      9.20 o 
   7  19   6      452.60      447.65     14.67 o 
  -8  20   6      126.85      133.16     10.33 o 
  -6  20   6       72.77       88.99     10.40 o 
  -4  20   6      615.77      604.41     14.62 o 
  -2  20   6      234.87      269.03     11.71 o 
   0  20   6       56.05       79.14      9.83 o 
   2  20   6      491.73      526.82     18.45 o 
   4  20   6       96.68       82.41      9.50 o 
  -5  21   6      201.67      193.70     10.62 o 
  -3  21   6      705.38      739.75     17.77 o 
  -1  21   6       15.97        6.44      6.90 o 
   1  21   6        1.47        4.48     10.25 o 
 -23   1   7        2.47       12.88      6.54 o 
 -21   1   7      123.24      120.95      7.74 o 
 -19   1   7       21.07       21.55      4.25 o 
 -17   1   7      286.37      273.93      7.67 o 
 -15   1   7      282.88      254.31      9.57 o 
 -13   1   7     1856.18     1711.79     40.24 o 
 -11   1   7      933.14     1019.45     18.57 o 
  -9   1   7     2205.89     2503.80     32.52 o 
  -7   1   7      665.52      731.92     11.56 o 
  -5   1   7    18255.78    17951.39    192.04 o 
  -3   1   7    14789.58    15311.21    163.12 o 
  -1   1   7    15358.05    17325.34    184.24 o 
   1   1   7      932.37     1409.50     30.26 o 
   3   1   7        3.40       15.11      2.20 o 
   5   1   7     1967.10     2225.46     31.53 o 
   7   1   7      522.51      564.59     18.33 o 
   9   1   7       63.22       79.26      8.07 o 
  11   1   7     1145.27     1106.09     22.50 o 
  13   1   7      197.38      214.17      6.92 o 
  15   1   7      440.92      391.54      9.53 o 
  17   1   7        8.80        8.56      5.76 o 
  19   1   7      515.28      601.27     16.62 o 
 -22   2   7      144.20      154.90     10.94 o 
 -20   2   7       30.73       30.69      5.22 o 
 -18   2   7      155.71      151.35      6.28 o 
 -16   2   7      165.45      123.54      5.56 o 
 -14   2   7      279.58      271.71      9.43 o 
 -12   2   7        2.40       17.29      3.09 o 
 -10   2   7      629.77      566.56     12.92 o 
  -8   2   7      513.18      554.51      7.77 o 
  -6   2   7    19631.15    20894.70    222.65 o 
  -4   2   7     2783.73     3237.85     61.03 o 
  -2   2   7     9312.83    10325.65    110.13 o 
   2   2   7    34404.70    36917.51    390.42 o 
   4   2   7     5708.05     5776.00     66.23 o 
   6   2   7       36.11       28.77      2.39 o 
   8   2   7     2102.82     2169.74     29.03 o 
  10   2   7     2645.19     2588.76     34.62 o 
  12   2   7       17.90       20.87      3.88 o 
  14   2   7        0.50       -1.79      3.54 o 
  16   2   7      791.10      832.93     16.32 o 
  18   2   7       83.14       86.25      7.52 o 
 -23   3   7      219.85      219.00     12.71 o 
 -21   3   7      161.98      196.89      9.46 o 
 -19   3   7       11.62       10.10      4.18 o 
 -17   3   7     1579.36     1550.82     22.83 o 
 -15   3   7      462.68      499.73     13.61 o 
 -13   3   7      594.72      598.82     12.22 o 
 -11   3   7     1006.25      949.66     27.68 o 
  -9   3   7      204.79      193.72      5.79 o 
  -7   3   7       15.22       15.32      1.69 o 
  -5   3   7      251.26      433.91     16.01 o 
  -3   3   7      935.62      893.16     26.68 o 
  -1   3   7    25348.00    28925.47    305.58 o 
   1   3   7    10545.25    10517.39    111.29 o 
   3   3   7     2316.59     2303.44     37.13 o 
   5   3   7     7270.49     7644.61     87.53 o 
   7   3   7     1944.65     1923.42     23.79 o 
   9   3   7       62.09       81.04      4.68 o 
  11   3   7     2154.12     2212.29     30.20 o 
  13   3   7     2199.52     2183.73     34.36 o 
  15   3   7      229.89      205.01      7.33 o 
  17   3   7      356.14      420.50     13.12 o 
  19   3   7      140.69      142.47     10.72 o 
 -22   4   7      418.08      443.30     16.66 o 
 -20   4   7     2253.91     2341.57     42.43 o 
 -18   4   7       99.83       83.37      5.45 o 
 -16   4   7      190.12      180.97      6.69 o 
 -14   4   7       73.95       75.20      4.25 o 
 -12   4   7     2693.14     2569.35     34.20 o 
 -10   4   7       98.64       34.03      3.79 o 
  -8   4   7      170.40      151.95      4.08 o 
  -6   4   7     1247.23     1666.79     20.83 o 
  -4   4   7     6712.33     6713.16     68.00 o 
  -2   4   7     4113.41     3929.30     42.45 o 
   0   4   7     1201.00      976.65     11.04 o 
   2   4   7     4295.26     4757.77     62.06 o 
   4   4   7       14.93       13.27      2.56 o 
   6   4   7      367.02      261.78      5.74 o 
   8   4   7     2436.29     2256.06     30.20 o 
  10   4   7     1210.78     1043.33     17.55 o 
  12   4   7      629.67      588.07     11.24 o 
  14   4   7     1071.46     1059.30     17.03 o 
  16   4   7      138.46      139.21      8.09 o 
  18   4   7      227.33      187.94     10.99 o 
 -21   5   7      253.10      255.38     11.39 o 
 -19   5   7        6.03        8.30      5.76 o 
 -17   5   7     3104.35     3043.98     45.10 o 
 -15   5   7      877.52      904.04     14.94 o 
 -13   5   7     1177.31     1166.26     18.41 o 
 -11   5   7      894.81      909.47     12.76 o 
  -9   5   7     9526.37     9699.99    117.98 o 
  -7   5   7     8507.64     8900.20    117.10 o 
  -5   5   7     2189.22     2542.31     28.16 o 
  -3   5   7     1685.63     1714.14     20.70 o 
  -1   5   7      356.75      171.32      4.20 o 
   1   5   7     1862.03     1729.56     22.59 o 
   3   5   7      695.96      788.91     12.43 o 
   5   5   7     2888.04     2935.96     34.91 o 
   7   5   7     5458.67     5503.71     63.98 o 
   9   5   7      409.47      323.58      7.84 o 
  11   5   7     3131.21     3213.13     42.41 o 
  13   5   7     2190.62     2195.86     33.76 o 
  15   5   7       55.20       40.49      5.41 o 
  17   5   7      613.54      601.34     19.58 o 
 -22   6   7     1258.02     1363.64     32.16 o 
 -20   6   7     1249.82     1317.44     26.10 o 
 -18   6   7      107.43      113.70      7.32 o 
 -16   6   7      517.86      504.85     11.61 o 
 -14   6   7      122.25      149.83      6.48 o 
 -12   6   7     4317.47     4199.38     59.21 o 
 -10   6   7       18.72       33.27      3.69 o 
  -8   6   7       42.37       29.66      2.83 o 
  -6   6   7       16.55       16.90      2.16 o 
  -4   6   7    10573.20    10962.91    125.19 o 
  -2   6   7     2076.29     2271.69     27.04 o 
   0   6   7       12.61       33.43      2.16 o 
   2   6   7    17226.88    19031.99    231.87 o 
   4   6   7       24.37       68.97      5.67 o 
   6   6   7     2609.51     2467.97     32.41 o 
   8   6   7     3059.23     3153.88     41.14 o 
  10   6   7      169.17      141.32      6.18 o 
  12   6   7      725.50      736.80     14.53 o 
  14   6   7      865.00      926.50     17.43 o 
  16   6   7       21.22       30.69      5.96 o 
  18   6   7      594.36      611.87     19.65 o 
 -21   7   7        5.64        4.01      6.12 o 
 -19   7   7      344.65      374.86     12.34 o 
 -17   7   7     1881.70     1839.31     29.31 o 
 -15   7   7        2.53        0.67      4.08 o 
 -13   7   7     1798.08     1629.20     25.59 o 
 -11   7   7     1088.95     1174.96     19.49 o 
  -9   7   7        6.56        4.28      2.90 o 
  -7   7   7      812.76      909.24     18.02 o 
  -5   7   7     1692.45     1595.98     20.03 o 
  -3   7   7       50.23       40.55      2.13 o 
  -1   7   7     5368.36     5906.18     67.98 o 
   1   7   7       25.65       45.36      4.90 o 
   3   7   7     4086.08     4102.64     47.93 o 
   5   7   7      184.48      211.03      5.98 o 
   7   7   7      119.35      185.69      8.99 o 
   9   7   7     1090.09      987.74     17.01 o 
  11   7   7     3849.23     3875.68     55.62 o 
  13   7   7      792.32      727.30     14.66 o 
  15   7   7      106.10      120.83      7.52 o 
  17   7   7      172.94      185.86     15.63 o 
 -20   8   7       17.74        4.74      6.12 o 
 -18   8   7      913.12      900.10     23.89 o 
 -16   8   7      487.38      471.24     11.47 o 
 -14   8   7     6911.98     6802.36    106.16 o 
 -12   8   7     1937.30     1824.52     23.55 o 
 -10   8   7     4597.38     4124.18     56.73 o 
  -8   8   7      236.02      200.71     10.89 o 
  -6   8   7      118.90      156.76      4.75 o 
  -4   8   7     1058.34      933.14     12.47 o 
  -2   8   7     5820.53     5560.83     69.78 o 
   0   8   7     5026.58     4846.01     56.28 o 
   2   8   7     7013.18     6894.28     79.25 o 
   4   8   7     2090.35     2027.59     27.15 o 
   6   8   7        9.10        7.46      3.03 o 
   8   8   7     2802.47     2593.13     34.51 o 
  10   8   7     1143.54     1083.58     18.67 o 
  12   8   7      144.79      163.83      9.30 o 
  14   8   7      282.96      312.94     11.01 o 
  16   8   7       67.42       80.53      7.32 o 
 -21   9   7       73.31       81.54      8.09 o 
 -19   9   7     4025.17     4181.14     68.82 o 
 -17   9   7      711.33      677.49     14.24 o 
 -15   9   7        1.88       -5.41      3.61 o 
 -13   9   7       26.69       10.32      4.08 o 
 -11   9   7       57.13      128.25      5.26 o 
  -9   9   7      231.77      199.96      9.57 o 
  -7   9   7     1173.08     1124.87     15.01 o 
  -5   9   7    12557.00    12360.66    153.01 o 
  -3   9   7     4854.19     4961.89     66.36 o 
  -1   9   7     2112.07     2195.90     26.97 o 
   1   9   7      769.43      718.26     11.55 o 
   3   9   7      781.85      615.89      9.63 o 
   5   9   7     9015.07     8765.97    100.80 o 
   7   9   7     2230.89     1994.27     27.24 o 
   9   9   7      719.91      650.04     11.65 o 
  11   9   7      294.47      330.69      9.79 o 
  13   9   7     2656.64     2749.44     41.36 o 
  15   9   7      569.44      625.39     16.04 o 
  17   9   7       72.79       66.21      7.52 o 
 -20  10   7       53.37       93.92      8.26 o 
 -18  10   7     1859.27     1790.92     33.05 o 
 -16  10   7       50.59       50.10      4.93 o 
 -14  10   7       39.69       30.36      4.68 o 
 -12  10   7     1883.23     1663.43     23.77 o 
 -10  10   7      926.91      868.16     13.97 o 
  -8  10   7      951.86      838.91     13.54 o 
  -6  10   7      129.49      184.36      5.81 o 
  -4  10   7        8.88       24.78      5.54 o 
  -2  10   7      541.45      656.13     11.04 o 
   0  10   7     1466.13     1587.34     22.20 o 
   2  10   7      589.78      594.86     19.26 o 
   4  10   7     4865.09     5257.71     73.19 o 
   6  10   7      376.71      373.14      8.26 o 
   8  10   7     1337.63     1313.76     19.46 o 
  10  10   7     2343.09     2159.18     33.20 o 
  12  10   7       12.92       17.77      4.72 o 
  14  10   7      289.24      304.42     11.78 o 
  16  10   7      848.86      874.01     30.82 o 
 -19  11   7        4.02       22.13      6.74 o 
 -17  11   7        0.85        6.59      5.90 o 
 -15  11   7      540.07      508.10     12.16 o 
 -13  11   7      134.32      137.20      6.18 o 
 -11  11   7       77.23       72.93      5.09 o 
  -9  11   7     2103.50     1915.60     34.99 o 
  -7  11   7        2.34       12.33      3.26 o 
  -5  11   7       59.59       82.54      5.65 o 
  -3  11   7     1902.39     2039.70     27.78 o 
  -1  11   7       28.06       36.05      3.87 o 
   1  11   7      795.02      644.77     11.15 o 
   3  11   7     2195.04     2227.90     30.09 o 
   5  11   7     5955.35     5939.27     82.59 o 
   7  11   7      486.50      479.78     11.62 o 
   9  11   7      235.78      234.07      7.01 o 
  11  11   7      401.09      333.06     10.23 o 
  13  11   7     5053.03     4934.44     70.70 o 
  15  11   7      109.41      111.16      7.91 o 
 -18  12   7      665.62      675.42     19.94 o 
 -16  12   7       68.00       74.28      6.96 o 
 -14  12   7      249.59      238.23      9.83 o 
 -12  12   7      636.62      605.72     13.12 o 
 -10  12   7      232.20      229.22     13.48 o 
  -8  12   7     2299.23     2273.22     34.44 o 
  -6  12   7       14.53       29.05      3.88 o 
  -4  12   7     1187.33     1127.31     17.14 o 
  -2  12   7      169.87      183.36      6.17 o 
   0  12   7      131.67      111.27      4.81 o 
   2  12   7      572.54      518.46     10.18 o 
   4  12   7      296.98      297.15     12.54 o 
   6  12   7       67.96       77.47      5.09 o 
   8  12   7      233.71      214.48      8.00 o 
  10  12   7      377.89      360.43     11.13 o 
  12  12   7       79.23       71.11      6.74 o 
  14  12   7      469.79      466.32     21.30 o 
 -17  13   7       65.13       62.54      8.04 o 
 -15  13   7       13.94        7.94      5.58 o 
 -13  13   7     1124.71     1103.90     19.64 o 
 -11  13   7      330.24      343.74     12.35 o 
  -9  13   7      203.32      206.84      7.97 o 
  -7  13   7        0.75       12.81      3.74 o 
  -5  13   7        0.15        6.36      3.74 o 
  -3  13   7      106.84      128.56      7.84 o 
  -1  13   7     1762.11     1708.49     24.21 o 
   1  13   7      455.37      411.72      9.01 o 
   3  13   7       84.22       97.24      8.02 o 
   5  13   7       52.12       17.64      4.84 o 
   7  13   7      305.72      313.09      8.96 o 
   9  13   7        4.66        0.34      4.53 o 
  11  13   7        3.35        6.81      5.76 o 
  13  13   7        0.14       -8.66     13.92 o 
 -18  14   7      349.35      342.49     18.03 o 
 -16  14   7      128.46      127.80      9.50 o 
 -14  14   7       41.91       28.45      5.96 o 
 -12  14   7      159.19      142.74      7.14 o 
 -10  14   7       13.48       23.30      5.25 o 
  -8  14   7       28.40       39.36      5.64 o 
  -6  14   7      912.93      925.88     18.67 o 
  -4  14   7       46.03       58.11      4.51 o 
  -2  14   7      144.54      175.95      6.61 o 
   0  14   7      193.07      127.92      5.65 o 
   2  14   7      353.48      401.82      9.34 o 
   4  14   7       40.58       43.87      5.67 o 
   6  14   7       93.40       95.00      6.10 o 
   8  14   7      150.96      147.84      9.38 o 
  10  14   7       29.74       47.82      6.12 o 
  12  14   7       29.63       20.11      6.81 o 
  14  14   7      469.41      485.53     40.22 o 
 -17  15   7        0.73       -4.64      8.75 o 
 -15  15   7      312.10      332.74     16.41 o 
 -13  15   7      647.85      605.77     13.82 o 
 -11  15   7      227.85      266.00      9.23 o 
  -9  15   7      101.94      110.88      6.30 o 
  -7  15   7     1386.84     1354.09     20.71 o 
  -5  15   7     1271.03     1251.70     19.46 o 
  -3  15   7     2270.21     2328.89     32.09 o 
  -1  15   7      699.64      712.74     13.54 o 
   1  15   7      340.49      376.89      9.31 o 
   3  15   7       81.73       82.49      5.66 o 
   5  15   7     1338.99     1316.72     25.31 o 
   7  15   7      205.02      194.17      9.83 o 
   9  15   7       63.90       82.44      6.02 o 
  11  15   7       70.97       59.10      8.04 o 
  13  15   7     2025.68     2032.73     53.05 o 
 -14  16   7       66.57       84.16      8.84 o 
 -12  16   7      153.84      149.35      8.24 o 
 -10  16   7      509.73      512.10     12.54 o 
  -8  16   7        8.32        6.61      4.78 o 
  -6  16   7        2.58        9.64      4.25 o 
  -4  16   7     1032.50     1005.87     16.95 o 
  -2  16   7       22.69       17.67      5.07 o 
   0  16   7      128.90      128.21      6.23 o 
   2  16   7      752.28      755.30     17.20 o 
   4  16   7       27.61       28.32      6.12 o 
   6  16   7      402.86      393.92     12.75 o 
   8  16   7      764.96      736.13     17.98 o 
  10  16   7        2.33       -0.71      6.36 o 
  12  16   7        1.34        4.64     13.15 o 
 -13  17   7        1.40       -4.67      5.90 o 
 -11  17   7       24.31       20.83      6.28 o 
  -9  17   7      289.52      297.62     11.36 o 
  -7  17   7     2059.49     2134.07     43.99 o 
  -5  17   7     1837.23     1834.34     26.94 o 
  -3  17   7      437.53      475.03     10.82 o 
  -1  17   7      117.24       90.69      6.30 o 
   1  17   7      257.27      282.92      9.78 o 
   3  17   7     1231.35     1193.64     24.15 o 
   5  17   7       25.34       20.78      6.36 o 
   7  17   7      331.27      361.00     14.36 o 
   9  17   7       55.74       68.44      8.93 o 
 -12  18   7      129.40      113.58      8.24 o 
 -10  18   7       39.17       42.34      6.68 o 
  -8  18   7       29.16       41.32      8.31 o 
  -6  18   7      147.93      157.95      8.46 o 
  -4  18   7       71.86       92.75      6.48 o 
  -2  18   7      616.50      565.07     13.10 o 
   0  18   7      231.32      211.37      9.81 o 
   2  18   7      105.21       93.32      7.46 o 
   4  18   7      298.55      321.57     11.78 o 
   6  18   7      121.94      119.38      8.40 o 
   8  18   7      222.05      214.70     10.58 o 
 -11  19   7      111.20      102.72     10.10 o 
  -9  19   7      442.03      470.69     17.25 o 
  -7  19   7      498.04      489.63     17.55 o 
  -5  19   7      586.16      606.14     15.84 o 
  -3  19   7      173.45      180.61      9.41 o 
  -1  19   7      740.23      722.62     17.74 o 
   1  19   7     1002.95     1195.07     29.17 o 
   3  19   7      544.56      564.35     16.01 o 
   5  19   7       14.22       19.79      8.04 o 
   7  19   7        1.89       -3.19      8.04 o 
  -8  20   7      422.29      408.04     16.92 o 
  -6  20   7        0.01      -11.11      7.41 o 
  -4  20   7      293.94      300.93     11.90 o 
  -2  20   7      998.79     1060.95     22.99 o 
   0  20   7      654.11      747.14     18.34 o 
   2  20   7      149.60      147.42     11.29 o 
   4  20   7        4.26       -6.85      7.62 o 
  -3  21   7       29.88       46.52      7.46 o 
  -1  21   7      452.69      412.25     13.83 o 
 -22   0   8     1085.60     1094.68     42.55 o 
 -20   0   8      204.68      176.38      9.83 o 
 -18   0   8      532.75      541.05     15.18 o 
 -16   0   8      734.79      716.84     19.20 o 
 -14   0   8    10143.38     9671.73    172.08 o 
 -12   0   8    19548.95    18513.81    342.47 o 
 -10   0   8     1184.10     1276.87     25.59 o 
  -6   0   8     8948.50     8220.42    159.64 o 
  -4   0   8      237.56      284.30      7.13 o 
  -2   0   8    16713.86    17619.94    265.29 o 
   0   0   8     2337.13     2140.76     60.27 o 
   4   0   8     3751.89     3566.09     64.09 o 
   6   0   8     9153.06     8976.84    157.76 o 
   8   0   8     1633.22     1532.11     37.73 o 
  10   0   8      126.01      104.35      7.46 o 
  12   0   8     2080.61     2015.36     43.88 o 
  14   0   8     2387.55     2328.19     45.85 o 
  16   0   8       48.25       26.50      6.51 o 
  18   0   8       67.29       79.86     10.94 o 
 -23   1   8      545.62      572.73     18.18 o 
 -21   1   8       56.86       68.85      7.04 o 
 -19   1   8        1.05        5.53      3.97 o 
 -17   1   8      983.13      942.20     16.84 o 
 -15   1   8     4998.68     4698.31     60.62 o 
 -13   1   8      181.85      165.18      6.20 o 
 -11   1   8     4042.71     3711.49     47.89 o 
  -9   1   8     6328.79     6785.80     78.85 o 
  -7   1   8     8455.66    10760.45    115.39 o 
  -5   1   8     1338.84     1454.59     23.32 o 
  -3   1   8     1086.42     1533.85     26.46 o 
  -1   1   8    12592.35    13227.88    141.04 o 
   1   1   8     8082.26     8369.56     89.62 o 
   3   1   8      859.24      900.14     11.05 o 
   5   1   8      756.93      574.32      9.20 o 
   7   1   8    10289.04    10243.90    126.51 o 
   9   1   8    15249.00    15604.12    191.66 o 
  11   1   8     1506.46     1442.27     21.05 o 
  13   1   8      666.76      716.02     15.41 o 
  15   1   8     1090.74     1060.47     17.36 o 
  17   1   8     3480.21     3447.99     57.63 o 
 -22   2   8      721.18      702.29     17.59 o 
 -20   2   8       29.34       22.43      4.42 o 
 -18   2   8     1497.51     1409.86     21.47 o 
 -16   2   8     3102.45     2983.98     40.09 o 
 -14   2   8     5461.44     5238.03     67.15 o 
 -12   2   8      699.57      658.82     11.26 o 
 -10   2   8      181.81      224.81      5.65 o 
  -8   2   8     1525.38     1669.38     20.10 o 
  -6   2   8     1039.36      910.43     21.49 o 
  -4   2   8    16778.78    18715.18    198.19 o 
  -2   2   8    10922.15    11762.16    125.11 o 
   0   2   8     7748.24     8706.46     87.37 o 
   2   2   8     3766.31     4586.62     49.35 o 
   4   2   8     7773.53     8141.64     93.13 o 
   6   2   8       16.42       45.98      6.61 o 
   8   2   8       10.13       27.25      3.30 o 
  10   2   8     2494.31     2501.78     33.67 o 
  12   2   8       23.21       21.98      4.07 o 
  14   2   8     1123.58     1186.67     18.62 o 
  16   2   8      683.31      675.78     14.79 o 
  18   2   8      123.96      110.47      9.50 o 
 -23   3   8        7.75       -2.35      7.71 o 
 -21   3   8       51.64       40.64      6.54 o 
 -19   3   8      382.14      369.99      9.34 o 
 -17   3   8     3428.51     3311.67     44.31 o 
 -15   3   8     8992.73     8625.65    108.52 o 
 -13   3   8      522.19      473.76      9.46 o 
 -11   3   8       63.69       59.10      3.43 o 
  -9   3   8    17077.34    18277.78    208.72 o 
  -7   3   8     2757.68     2975.38     37.50 o 
  -5   3   8     3684.63     4085.51     44.43 o 
  -3   3   8     1520.86     1430.60     16.45 o 
  -1   3   8    16966.60    17794.28    188.13 o 
   1   3   8     4601.98     4699.64     50.58 o 
   3   3   8     2545.74     2688.45     29.52 o 
   5   3   8    15288.59    15723.94    178.32 o 
   7   3   8     9330.75     9027.62    111.99 o 
   9   3   8     1424.52     1322.05     21.16 o 
  11   3   8      316.15      326.96      8.19 o 
  13   3   8      928.66      901.94     15.57 o 
  15   3   8     1142.23     1212.66     19.26 o 
  17   3   8     4134.40     4251.95     80.39 o 
 -22   4   8        0.43       -4.36      6.81 o 
 -20   4   8      296.40      307.91     11.01 o 
 -18   4   8       11.16        5.56      4.53 o 
 -16   4   8      416.52      402.59      9.12 o 
 -14   4   8     1257.41     1080.95     16.73 o 
 -12   4   8        1.71        5.32      3.02 o 
 -10   4   8       83.88      132.08      7.59 o 
  -8   4   8    16556.87    17303.44    184.22 o 
  -6   4   8     3618.65     3469.30     38.01 o 
  -4   4   8     1137.66     1030.63     12.37 o 
  -2   4   8     4663.86     5166.00     55.57 o 
   0   4   8     3070.58     3429.37     37.39 o 
   2   4   8     6886.61     7231.54     80.43 o 
   4   4   8      599.74      581.18      8.56 o 
   6   4   8     1410.21     1225.43     16.50 o 
   8   4   8     1808.53     1685.13     23.64 o 
  10   4   8     2447.98     2368.77     35.00 o 
  12   4   8      784.18      778.79     13.55 o 
  14   4   8      147.80      132.88      6.79 o 
  16   4   8      890.29      851.88     19.32 o 
  18   4   8      130.25      123.75     10.10 o 
 -21   5   8      230.03      253.35     12.62 o 
 -19   5   8       14.79       15.55      5.09 o 
 -17   5   8      332.86      356.48      9.81 o 
 -15   5   8       12.95        5.57      4.15 o 
 -13   5   8      317.64      282.42      7.11 o 
 -11   5   8     1628.65     1601.53     24.45 o 
  -9   5   8      746.09      948.09     12.92 o 
  -7   5   8     1160.19     1085.52     13.17 o 
  -5   5   8     1556.13     1644.78     18.84 o 
  -3   5   8      425.95      423.99      9.79 o 
  -1   5   8      385.87      606.12      8.01 o 
   1   5   8     5874.32     6711.48     71.70 o 
   3   5   8      537.34      609.92      8.11 o 
   5   5   8      130.06      189.58      4.87 o 
   7   5   8     2803.48     2778.54     40.12 o 
   9   5   8      364.29      291.24      8.27 o 
  11   5   8      392.40      378.11     13.86 o 
  13   5   8       41.29       38.28      5.37 o 
  15   5   8     1677.11     1706.39     31.32 o 
  17   5   8     1217.08     1204.49     29.17 o 
 -22   6   8      813.12      851.92     26.42 o 
 -20   6   8      198.41      202.46      9.80 o 
 -18   6   8      652.68      654.01     14.10 o 
 -16   6   8      728.57      700.34     13.97 o 
 -14   6   8     1812.82     1663.07     26.01 o 
 -12   6   8     1449.86     1379.70     25.65 o 
 -10   6   8      125.37      126.71      4.89 o 
  -8   6   8     1493.20     1668.74     20.86 o 
  -6   6   8     4338.28     4611.93     53.78 o 
  -4   6   8        0.08       12.48      1.96 o 
  -2   6   8    12334.72    13651.68    154.93 o 
   0   6   8     1791.85     1968.70     23.87 o 
   2   6   8      490.77      601.86      8.99 o 
   4   6   8      858.76      911.24     13.78 o 
   6   6   8     2052.40     2125.02     28.63 o 
   8   6   8     1517.18     1600.38     27.16 o 
  10   6   8     1510.68     1614.36     25.59 o 
  12   6   8     3198.98     3118.21     51.44 o 
  14   6   8        8.90       20.57      5.22 o 
  16   6   8      237.78      265.52     11.39 o 
  18   6   8       82.48       87.14      9.50 o 
 -21   7   8      615.47      632.13     16.62 o 
 -19   7   8     1187.85     1211.23     24.36 o 
 -17   7   8      204.95      188.16      8.12 o 
 -15   7   8      281.15      249.74      8.56 o 
 -13   7   8      469.58      442.03     11.49 o 
 -11   7   8     3629.87     3903.73     50.52 o 
  -9   7   8     1936.89     1906.05     25.88 o 
  -7   7   8      293.14      306.32      6.14 o 
  -5   7   8      111.17      112.22      4.00 o 
  -3   7   8    13935.67    15370.47    188.39 o 
  -1   7   8      182.15      227.26      4.88 o 
   1   7   8        3.52        4.82      2.26 o 
   3   7   8       71.17       49.17      3.24 o 
   5   7   8     2556.19     2180.38     29.98 o 
   7   7   8     8979.57     8543.27    106.41 o 
   9   7   8       14.80        3.58      3.92 o 
  11   7   8     3640.92     3524.18     51.05 o 
  13   7   8      177.90      145.71      7.91 o 
  15   7   8      728.52      733.42     17.20 o 
  17   7   8      709.26      712.19     17.79 o 
 -20   8   8      245.70      231.31     10.58 o 
 -18   8   8      364.55      389.16     12.29 o 
 -16   8   8       31.07       36.74      4.90 o 
 -14   8   8      279.88      231.54     15.73 o 
 -12   8   8     7849.19     7127.77    110.01 o 
 -10   8   8       22.08       42.95      3.61 o 
  -8   8   8      216.85      233.37      6.61 o 
  -6   8   8      159.29      238.75      8.54 o 
  -4   8   8     1116.29     1282.15     23.75 o 
  -2   8   8      679.73      861.37     23.87 o 
   0   8   8     1223.46     1145.96     16.61 o 
   2   8   8     2323.56     2180.82     26.63 o 
   4   8   8     2108.30     2020.22     27.25 o 
   6   8   8     2509.77     2530.71     33.67 o 
   8   8   8     1385.26     1385.07     20.09 o 
  10   8   8       90.68       91.94      5.66 o 
  12   8   8     2143.96     2163.35     33.48 o 
  14   8   8       16.68        6.36      5.71 o 
  16   8   8       24.07       21.97      6.36 o 
 -21   9   8        3.84       -0.40      6.12 o 
 -19   9   8     2777.06     2758.13     47.55 o 
 -17   9   8      179.62      180.97      8.12 o 
 -15   9   8       61.00       39.41      4.96 o 
 -13   9   8        4.60        2.74      3.92 o 
 -11   9   8     3922.18     4165.79     53.99 o 
  -9   9   8      201.62      177.25      5.83 o 
  -7   9   8       95.39       88.66      4.84 o 
  -5   9   8     2940.86     2832.95     47.16 o 
  -3   9   8      315.95      438.45     20.99 o 
  -1   9   8     1864.87     2083.34     27.98 o 
   1   9   8       43.26       64.70      3.82 o 
   3   9   8      877.06      716.54     13.15 o 
   5   9   8       21.27       42.99      4.68 o 
   7   9   8      419.51      380.36      8.38 o 
   9   9   8      130.64      133.82      9.51 o 
  11   9   8      211.64      203.10      8.27 o 
  13   9   8        7.71       19.36      5.22 o 
  15   9   8      358.21      369.71     12.56 o 
 -20  10   8       98.67      105.84      8.29 o 
 -18  10   8       41.96       49.99      7.29 o 
 -16  10   8      333.77      308.69      9.63 o 
 -14  10   8      618.30      581.93     12.58 o 
 -12  10   8      929.00      794.10     20.99 o 
 -10  10   8       50.26       20.66      4.27 o 
  -8  10   8      648.83      702.73     23.64 o 
  -6  10   8     3743.96     3465.31     45.13 o 
  -4  10   8     3044.37     3132.79     41.03 o 
  -2  10   8     1656.49     1811.13     24.93 o 
   0  10   8     2027.29     2030.24     27.56 o 
   2  10   8     4024.02     3908.38     50.18 o 
   4  10   8     3994.35     3566.80     51.04 o 
   6  10   8      500.19      516.48     11.20 o 
   8  10   8     2774.62     2712.41     36.63 o 
  10  10   8     2910.68     2786.30     41.51 o 
  12  10   8      458.31      481.91     12.16 o 
  14  10   8     3086.17     3125.66     53.66 o 
  16  10   8       91.70       90.83     10.72 o 
 -19  11   8      884.55      907.88     23.81 o 
 -17  11   8     1016.04     1117.29     23.01 o 
 -15  11   8      674.96      600.66     14.88 o 
 -13  11   8      597.36      530.29     13.52 o 
 -11  11   8      516.14      475.73     15.39 o 
  -9  11   8     6807.92     6738.47     93.94 o 
  -7  11   8     2163.43     2113.27     28.92 o 
  -5  11   8       39.56       53.02      5.42 o 
  -3  11   8     2063.39     2130.42     29.14 o 
  -1  11   8      333.36      273.27      9.34 o 
   1  11   8      264.24      187.77      6.38 o 
   3  11   8     1318.53     1125.60     18.95 o 
   5  11   8      349.68      323.94      8.96 o 
   7  11   8      121.76      120.43      6.07 o 
   9  11   8       81.72       95.92      6.74 o 
  11  11   8     2272.43     2140.60     37.51 o 
  13  11   8     1315.26     1335.59     26.19 o 
  15  11   8        2.47        7.41      6.49 o 
 -18  12   8       59.13       55.95     10.27 o 
 -16  12   8      449.75      456.45     13.52 o 
 -14  12   8       40.21       27.53      5.70 o 
 -12  12   8      751.71      659.98     13.67 o 
 -10  12   8      110.25      111.52      5.88 o 
  -8  12   8     1632.07     1572.81     25.18 o 
  -6  12   8     3797.73     3659.78     47.98 o 
  -4  12   8      426.00      306.32      7.96 o 
  -2  12   8      392.13      321.69      9.30 o 
   0  12   8       49.04       22.52      3.82 o 
   2  12   8     1202.33     1043.22     16.38 o 
   4  12   8     3008.60     2617.80     38.87 o 
   6  12   8     1457.40     1452.00     27.47 o 
   8  12   8      136.13      166.26      7.46 o 
  10  12   8     1740.73     1676.48     31.71 o 
  12  12   8       75.08       72.25      7.32 o 
  14  12   8      946.67      926.46     24.40 o 
 -17  13   8      228.59      238.51     12.51 o 
 -15  13   8        3.18       -2.50      5.58 o 
 -13  13   8     2270.45     2201.10     38.67 o 
 -11  13   8       95.48      115.21      6.35 o 
  -9  13   8     1547.64     1540.64     25.31 o 
  -7  13   8      984.74     1000.78     16.18 o 
  -5  13   8     3150.01     3164.44     42.09 o 
  -3  13   8       48.44       54.71      4.25 o 
  -1  13   8     8455.58     8606.64    107.56 o 
   1  13   8     6577.83     6212.26     78.71 o 
   3  13   8     2130.55     2080.41     32.10 o 
   5  13   8       38.88       28.98      4.78 o 
   7  13   8       14.69        6.24      4.68 o 
   9  13   8       49.67       53.22      5.78 o 
  11  13   8      539.42      533.54     15.18 o 
  13  13   8       53.16       44.72     10.83 o 
 -16  14   8      207.64      223.15     10.79 o 
 -14  14   8      175.42      147.98      8.09 o 
 -12  14   8        6.25        2.91      4.62 o 
 -10  14   8     2111.02     2097.53     32.77 o 
  -8  14   8     1129.07     1198.57     20.74 o 
  -6  14   8       10.93       16.29      4.18 o 
  -4  14   8      184.56      139.37      5.98 o 
  -2  14   8      207.71      166.86      6.61 o 
   0  14   8      812.47      841.68     14.42 o 
   2  14   8     6726.54     6378.72     89.23 o 
   4  14   8     1658.25     1610.04     26.28 o 
   6  14   8       12.09        5.74      4.68 o 
   8  14   8      116.36      107.48      6.35 o 
  10  14   8     1181.32     1253.25     29.17 o 
  12  14   8     2269.58     2272.35     46.74 o 
 -15  15   8      341.25      394.10     13.12 o 
 -13  15   8      206.63      198.61     10.44 o 
 -11  15   8     1594.17     1626.00     26.83 o 
  -9  15   8     1325.90     1353.73     24.14 o 
  -7  15   8      459.03      449.57     11.45 o 
  -5  15   8     1188.56     1186.68     18.72 o 
  -3  15   8        9.87       14.73      3.94 o 
  -1  15   8      411.31      432.54      9.95 o 
   1  15   8       40.01       48.63      4.71 o 
   3  15   8       15.48       14.82      4.68 o 
   5  15   8      158.05      140.71      6.88 o 
   7  15   8      576.89      600.24     15.65 o 
   9  15   8      456.83      517.36     14.70 o 
  11  15   8      120.93      115.71      9.50 o 
 -14  16   8      378.41      349.21     17.77 o 
 -12  16   8        1.87       -7.77      5.18 o 
 -10  16   8       98.10      115.50      6.88 o 
  -8  16   8      687.49      729.10     15.32 o 
  -6  16   8      462.43      427.83     10.09 o 
  -4  16   8      114.41      114.75      5.78 o 
  -2  16   8      115.98      119.09      5.87 o 
   0  16   8       28.36       39.12      4.78 o 
   2  16   8     1066.26     1092.85     25.23 o 
   4  16   8     1058.42     1098.01     22.62 o 
   6  16   8      197.30      207.04     10.23 o 
   8  16   8       85.23       83.36      7.74 o 
  10  16   8      239.09      281.05     13.40 o 
 -13  17   8       42.25       48.21      8.52 o 
 -11  17   8      566.61      570.99     15.24 o 
  -9  17   8      415.07      452.22     11.98 o 
  -7  17   8       83.29       94.07      6.52 o 
  -5  17   8      305.10      331.28      9.23 o 
  -3  17   8       42.93       44.81      5.14 o 
  -1  17   8      354.79      315.18      9.00 o 
   1  17   8     2187.53     2316.51     40.79 o 
   3  17   8      116.50      127.64      7.91 o 
   5  17   8      484.18      500.42     14.46 o 
   7  17   8      810.97      851.72     19.91 o 
   9  17   8       40.87       35.26      7.32 o 
 -12  18   8      107.45       93.57      8.24 o 
 -10  18   8        6.25        9.67      6.23 o 
  -8  18   8     1252.07     1251.68     25.51 o 
  -6  18   8       78.28       66.63      6.02 o 
  -4  18   8        1.78        4.52      5.09 o 
  -2  18   8       33.27       50.69      6.68 o 
   0  18   8      398.05      366.05     12.28 o 
   2  18   8      688.18      703.49     17.77 o 
   4  18   8      196.02      233.41     11.20 o 
   6  18   8       13.35       -1.76      6.12 o 
   8  18   8       67.04       67.02     11.53 o 
  -9  19   8      644.10      770.24     22.29 o 
  -7  19   8       89.62       92.49     10.10 o 
  -5  19   8      400.09      394.26     14.74 o 
  -3  19   8        1.59       -4.21      5.61 o 
  -1  19   8        0.35       16.35      5.57 o 
   1  19   8     3079.96     3264.00     55.47 o 
   3  19   8      485.71      532.44     16.04 o 
   5  19   8       20.02        1.79      6.49 o 
  -6  20   8        0.12        5.32      7.94 o 
  -4  20   8       15.65       15.70      6.70 o 
  -2  20   8       34.98       35.73      7.13 o 
   0  20   8        5.06       28.57      8.60 o 
   2  20   8      226.99      219.77     12.78 o 
 -23   1   9       96.56       93.04      8.09 o 
 -21   1   9      730.83      741.82     14.20 o 
 -19   1   9      180.09      191.40      6.92 o 
 -17   1   9      189.24      164.09      6.51 o 
 -15   1   9      897.48      858.70     14.31 o 
 -13   1   9      846.87      785.91     24.21 o 
 -11   1   9        0.56        6.72      2.90 o 
  -9   1   9     1854.86     2067.60     29.18 o 
  -7   1   9     2213.48     2212.24     26.62 o 
  -5   1   9      149.91      156.75      3.77 o 
  -3   1   9     3636.45     4012.77     43.89 o 
  -1   1   9     1955.11     2512.78     28.03 o 
   1   1   9      121.43      220.09      9.32 o 
   3   1   9     2232.55     2265.53     27.13 o 
   5   1   9      554.07      598.38     10.18 o 
   7   1   9     3174.79     3036.85     39.57 o 
   9   1   9     1424.64     1425.88     20.83 o 
  11   1   9      865.18      777.14     13.46 o 
  13   1   9       62.61       69.61      4.89 o 
  15   1   9      500.30      513.67     11.35 o 
  17   1   9       76.75       79.15      8.49 o 
 -22   2   9       15.52        7.74      7.59 o 
 -20   2   9      394.09      366.28      9.55 o 
 -18   2   9      175.86      192.43      7.14 o 
 -16   2   9      155.32      154.60      9.44 o 
 -14   2   9     2826.70     2787.14     37.36 o 
 -12   2   9     2505.76     2254.27     30.41 o 
 -10   2   9     3282.79     3346.12     40.09 o 
  -8   2   9     8188.82     8506.16     91.73 o 
  -6   2   9     3447.82     3746.99     41.15 o 
  -4   2   9     4779.07     5332.05     57.63 o 
  -2   2   9     8062.19     8077.77     86.41 o 
   2   2   9     9144.38    10274.42    109.10 o 
   4   2   9      206.18      159.46     12.09 o 
   6   2   9     2921.80     2933.80     60.39 o 
   8   2   9    27945.80    28277.77    345.11 o 
  10   2   9     4657.80     4662.05     59.89 o 
  12   2   9      286.15      253.94      7.67 o 
  14   2   9      267.31      271.52      8.31 o 
  16   2   9      123.32      100.08      6.72 o 
  18   2   9       38.73       29.71      8.31 o 
 -23   3   9        1.54      -11.42      8.89 o 
 -21   3   9      363.50      398.40     11.17 o 
 -19   3   9      429.07      444.38     10.30 o 
 -17   3   9       73.91       93.87      5.23 o 
 -15   3   9      138.22      168.15      6.38 o 
 -13   3   9        2.46        2.30      3.24 o 
 -11   3   9     3574.09     3785.21     48.73 o 
  -9   3   9      317.97      374.37      8.57 o 
  -7   3   9      426.35      369.79      5.68 o 
  -5   3   9     7628.33     7716.02     82.84 o 
  -3   3   9     2407.05     2300.77     25.56 o 
  -1   3   9    11154.32    12621.53    133.85 o 
   1   3   9     2274.91     2671.68     29.45 o 
   3   3   9      573.93      499.87      7.82 o 
   5   3   9       99.34       88.00      3.53 o 
   7   3   9     8445.11     8732.96    108.51 o 
   9   3   9     6694.85     6674.91     86.14 o 
  11   3   9      807.23      751.53     13.25 o 
  13   3   9       33.05       30.85      4.96 o 
  15   3   9      374.72      400.71     11.17 o 
  17   3   9       15.20       24.20      7.71 o 
 -22   4   9       77.99       79.00      7.32 o 
 -20   4   9      874.65      943.63     18.26 o 
 -18   4   9      608.36      596.22     13.28 o 
 -16   4   9       35.02       26.80      4.68 o 
 -14   4   9      375.25      382.44      8.51 o 
 -12   4   9      102.05      126.53      5.01 o 
 -10   4   9      969.95     1017.67     13.84 o 
  -8   4   9        1.71       14.28      2.33 o 
  -6   4   9      383.51      491.79     10.22 o 
  -4   4   9      815.73      791.58     12.59 o 
  -2   4   9      896.61      929.04     11.25 o 
   0   4   9       13.82        3.57      1.75 o 
   2   4   9     2765.49     3012.71     35.39 o 
   4   4   9     1185.81     1165.44     15.76 o 
   6   4   9     3771.31     3755.20     59.50 o 
   8   4   9     2872.09     2843.31     37.46 o 
  10   4   9     5248.70     5071.10     79.48 o 
  12   4   9      782.79      748.09     15.08 o 
  14   4   9     1278.54     1328.24     22.83 o 
  16   4   9      746.19      759.09     18.36 o 
 -21   5   9       45.63       53.51      6.74 o 
 -19   5   9        6.99        7.14      4.96 o 
 -17   5   9        0.43        6.48      4.53 o 
 -15   5   9      586.99      568.54     12.16 o 
 -13   5   9     4043.80     3665.83     52.57 o 
 -11   5   9     1657.86     1624.01     25.18 o 
  -9   5   9        5.59        7.39      2.33 o 
  -7   5   9      289.94      417.94      6.32 o 
  -5   5   9      734.56      754.54      9.61 o 
  -3   5   9     1319.61     1443.76     16.65 o 
  -1   5   9     2222.32     2243.50     25.46 o 
   1   5   9     1247.10     1139.60     17.20 o 
   3   5   9      460.35      394.52      7.67 o 
   5   5   9     1116.23      948.75     14.40 o 
   7   5   9     3738.33     3847.23     54.37 o 
   9   5   9      233.42      240.83      9.64 o 
  11   5   9     4841.65     4789.56     75.61 o 
  13   5   9     4461.15     4460.21     64.20 o 
  15   5   9      596.31      626.63     16.04 o 
  17   5   9       51.60       52.24      7.32 o 
 -22   6   9      220.22      226.24     13.40 o 
 -20   6   9     1120.69     1165.86     23.96 o 
 -18   6   9     1777.29     1745.67     28.36 o 
 -16   6   9        6.22        6.48      4.53 o 
 -14   6   9     1622.67     1471.46     23.93 o 
 -12   6   9     2103.19     1944.34     29.47 o 
 -10   6   9     1364.29     1394.82     19.89 o 
  -8   6   9     4376.34     4037.95     51.67 o 
  -6   6   9      158.75      150.12      4.55 o 
  -4   6   9       31.64       58.47      2.91 o 
   0   6   9     2564.14     2313.30     27.88 o 
   2   6   9     4308.57     3923.27     45.92 o 
   4   6   9      246.61      190.77      5.98 o 
   6   6   9     2834.29     2995.23     39.05 o 
   8   6   9     9620.35     9134.66    146.91 o 
  10   6   9      128.68      118.98      5.92 o 
  12   6   9     3657.24     3627.42     81.43 o 
  14   6   9     2740.97     2772.46     42.20 o 
  16   6   9     1024.81     1072.72     23.01 o 
 -21   7   9      101.23      119.48      8.29 o 
 -19   7   9      319.66      303.07     10.48 o 
 -17   7   9     1221.46     1232.49     21.43 o 
 -15   7   9     1388.65     1253.40     21.16 o 
 -13   7   9       24.97       32.17      4.53 o 
 -11   7   9     1204.70     1197.20     17.88 o 
  -9   7   9      504.27      432.63     12.60 o 
  -7   7   9     3984.91     4018.26     49.87 o 
  -5   7   9     5116.53     4818.05     66.80 o 
  -3   7   9    20604.41    21824.53    267.11 o 
  -1   7   9     1187.95     1226.69     16.25 o 
   1   7   9      302.63      234.14      7.07 o 
   3   7   9    12675.29    12274.69    151.24 o 
   5   7   9     6675.11     5990.71     75.46 o 
   7   7   9       61.66       51.08      4.78 o 
   9   7   9     1497.73     1430.54     25.47 o 
  11   7   9     5700.38     5818.00     81.63 o 
  13   7   9      558.59      623.04     14.19 o 
  15   7   9      202.88      229.89     10.58 o 
  17   7   9       26.88        3.59      6.54 o 
 -20   8   9      159.98      158.43      9.07 o 
 -18   8   9        3.69        4.64      4.84 o 
 -16   8   9       70.87       49.85      5.09 o 
 -14   8   9      658.27      617.12     15.45 o 
 -12   8   9      682.39      688.04     15.98 o 
 -10   8   9     1485.06     1428.51     20.41 o 
  -8   8   9       25.79       26.70      3.09 o 
  -6   8   9      874.94      710.01     11.74 o 
  -4   8   9     5433.98     5870.94     73.88 o 
  -2   8   9     3767.02     3526.49     45.35 o 
   0   8   9     4166.45     4209.38     53.67 o 
   2   8   9       34.26       66.21      3.82 o 
   4   8   9      509.43      539.87     13.03 o 
   6   8   9       32.71       40.04      3.88 o 
   8   8   9     1878.53     1890.55     31.72 o 
  10   8   9      450.92      432.15     11.04 o 
  12   8   9      532.56      510.09     14.81 o 
  14   8   9       43.53       38.43      5.60 o 
  16   8   9      285.20      273.62     11.97 o 
 -21   9   9      633.68      726.71     18.54 o 
 -19   9   9       40.47       37.97      8.71 o 
 -17   9   9        6.09        7.40      4.53 o 
 -15   9   9     1408.62     1292.14     22.13 o 
 -13   9   9      497.56      540.36     11.71 o 
 -11   9   9        0.24        6.09      3.69 o 
  -9   9   9      460.05      413.50     12.02 o 
  -7   9   9        6.10       12.68      3.35 o 
  -5   9   9     2518.51     2261.93     47.51 o 
  -3   9   9     8959.72     9198.79    114.18 o 
  -1   9   9       73.68       99.30      4.18 o 
   1   9   9     1631.12     1773.88     24.40 o 
   3   9   9      405.66      447.51     11.41 o 
   5   9   9      540.60      550.27     10.37 o 
   7   9   9      383.82      361.56      8.41 o 
   9   9   9       38.26       53.20      5.09 o 
  11   9   9     1575.27     1470.02     24.62 o 
  13   9   9      409.47      429.55     21.76 o 
  15   9   9      250.33      241.99     10.96 o 
 -20  10   9      191.52      211.31     10.79 o 
 -18  10   9      487.11      504.29     13.00 o 
 -16  10   9      132.63      121.24      7.32 o 
 -14  10   9      331.29      292.74     10.62 o 
 -12  10   9     1947.67     2001.81     63.64 o 
 -10  10   9      902.12      857.21     15.75 o 
  -8  10   9        7.58       12.69      4.15 o 
  -6  10   9     1508.35     1287.62     25.25 o 
  -4  10   9        7.22       17.60      3.54 o 
  -2  10   9      680.28      529.17      9.97 o 
   0  10   9     2222.27     2171.12     29.46 o 
   2  10   9       70.00       68.46      6.07 o 
   4  10   9     4357.53     4009.58     57.14 o 
   6  10   9       49.23       41.80      4.96 o 
   8  10   9     1428.13     1282.68     30.15 o 
  10  10   9     3634.01     3487.91     50.91 o 
  12  10   9      150.68      151.20     11.25 o 
  14  10   9      256.29      271.58     11.56 o 
 -19  11   9        7.65       -1.03      7.15 o 
 -17  11   9        8.68       11.80      7.15 o 
 -15  11   9      616.11      609.75     15.27 o 
 -13  11   9       68.64       68.65      6.12 o 
 -11  11   9     1410.45     1313.22     22.13 o 
  -9  11   9     1832.57     1582.09     26.36 o 
  -7  11   9        7.30        5.73      3.61 o 
  -5  11   9     8799.33     8522.98    106.91 o 
  -3  11   9      337.04      287.93      7.53 o 
  -1  11   9      867.98      963.41     15.13 o 
   1  11   9     1039.05      964.90     23.18 o 
   3  11   9     1236.27     1177.86     30.68 o 
   5  11   9     2195.35     1912.86     29.89 o 
   7  11   9     1325.27     1226.18     24.22 o 
   9  11   9        0.11        1.65      4.92 o 
  11  11   9        7.01       10.35      5.96 o 
  13  11   9     4270.24     4448.83     72.71 o 
  15  11   9      217.31      255.16     13.68 o 
 -18  12   9     1384.75     1441.23     33.02 o 
 -16  12   9       18.55       15.08      6.12 o 
 -14  12   9      705.05      639.80     15.65 o 
 -12  12   9      230.03      242.10      8.63 o 
 -10  12   9     1354.08     1300.11     21.86 o 
  -8  12   9     1192.35     1013.30     17.99 o 
  -6  12   9       31.26       50.78      4.25 o 
  -4  12   9     1899.01     1864.59     29.40 o 
  -2  12   9      164.22      147.09      5.98 o 
   0  12   9      377.13      310.81      7.95 o 
   2  12   9      207.87      221.94      7.87 o 
   4  12   9      648.86      575.13     14.12 o 
   6  12   9      202.08      195.90      8.15 o 
   8  12   9      847.47      884.19     16.87 o 
  10  12   9     1309.70     1315.92     37.52 o 
  12  12   9       16.85        7.54      6.04 o 
  14  12   9      143.28      130.16     10.10 o 
 -17  13   9       41.72       48.88      7.13 o 
 -15  13   9        8.72       -1.31      5.33 o 
 -13  13   9      213.60      228.45      9.83 o 
 -11  13   9       69.52       70.78      5.66 o 
  -9  13   9       22.20       23.64      4.96 o 
  -7  13   9       87.19       95.78      5.92 o 
  -5  13   9      311.54      377.97     10.91 o 
  -3  13   9      504.18      484.59      9.27 o 
  -1  13   9      833.16      913.26     17.83 o 
   1  13   9      431.49      422.25     10.51 o 
   3  13   9     1563.25     1619.67     26.28 o 
   5  13   9      896.89      867.03     16.59 o 
   7  13   9       34.65       22.03      5.09 o 
   9  13   9       62.27       57.45      6.74 o 
  11  13   9      356.33      391.18     12.94 o 
  13  13   9     1297.25     1436.75     43.64 o 
 -16  14   9      386.11      406.97     13.33 o 
 -14  14   9       42.31       51.79      6.74 o 
 -12  14   9       95.66       82.86      6.02 o 
 -10  14   9      230.68      231.97      8.91 o 
  -8  14   9       68.49       70.84      5.48 o 
  -6  14   9       36.07       29.55      4.38 o 
  -4  14   9      125.33      127.02      5.87 o 
  -2  14   9     2084.85     2078.31     29.25 o 
   0  14   9       12.11        8.75      4.18 o 
   2  14   9      128.72      150.06      7.04 o 
   4  14   9        1.83       11.07      6.06 o 
   6  14   9      884.73      890.62     17.43 o 
   8  14   9      455.57      469.52     11.89 o 
  10  14   9      119.96      112.14      7.91 o 
  12  14   9       90.63       79.52      9.20 o 
 -15  15   9      868.77      921.53     21.07 o 
 -13  15   9       22.15       17.07      6.12 o 
 -11  15   9       13.95       17.70      5.05 o 
  -9  15   9      147.91      143.40      6.92 o 
  -7  15   9      156.05      155.22      7.17 o 
  -5  15   9      170.31      182.70      7.12 o 
  -3  15   9      969.27      851.95     14.83 o 
  -1  15   9      229.55      228.13      7.63 o 
   1  15   9      389.25      403.26     11.81 o 
   3  15   9       40.71       28.21      5.22 o 
   5  15   9       32.70       26.89      5.66 o 
   7  15   9        8.02       13.00      5.54 o 
   9  15   9       16.80       21.18      7.41 o 
  11  15   9      192.57      176.35     10.99 o 
 -14  16   9      149.75      107.59      8.29 o 
 -12  16   9      146.79      136.77      7.42 o 
 -10  16   9       76.85       68.85      6.35 o 
  -8  16   9     1994.09     1943.22     31.12 o 
  -6  16   9      612.58      600.98     12.08 o 
  -4  16   9        1.00       -0.56      4.25 o 
  -2  16   9      372.21      340.26      9.12 o 
   0  16   9        0.10        3.45      4.78 o 
   2  16   9      362.74      363.96     10.78 o 
   4  16   9        1.17       15.29      5.90 o 
   6  16   9        4.72        4.53      6.12 o 
   8  16   9      683.42      663.12     17.20 o 
  10  16   9        6.14        6.07      9.87 o 
 -13  17   9       49.76       42.38      8.84 o 
 -11  17   9       37.17       37.36      6.18 o 
  -9  17   9      530.43      537.38     13.37 o 
  -7  17   9       49.71       46.94      5.75 o 
  -5  17   9      621.96      523.14     11.47 o 
  -3  17   9      143.16      140.56      6.89 o 
  -1  17   9      204.78      221.67      7.77 o 
   1  17   9       93.46       92.07      6.76 o 
   3  17   9      204.32      233.35     11.01 o 
   5  17   9       44.11       37.87      6.68 o 
   7  17   9       22.80       28.17      7.06 o 
   9  17   9       15.31       14.72      8.31 o 
 -12  18   9      438.47      474.42     14.61 o 
 -10  18   9      383.05      438.17     14.27 o 
  -8  18   9      267.57      292.88     11.94 o 
  -6  18   9       15.05       13.79      6.79 o 
  -4  18   9      131.23      125.01      6.61 o 
  -2  18   9     4919.23     4925.27     70.96 o 
   0  18   9      879.73      931.38     20.66 o 
   2  18   9        0.89       10.37      6.54 o 
   4  18   9      209.96      245.46     11.50 o 
   6  18   9      154.89      129.05      8.87 o 
  -9  19   9      170.21      202.47     11.89 o 
  -7  19   9     1319.01     1454.44     33.92 o 
  -5  19   9      183.02      197.83     10.06 o 
  -3  19   9      183.73      190.60     11.02 o 
  -1  19   9       72.59       73.26      7.68 o 
   1  19   9      723.78      763.98     20.18 o 
   3  19   9      121.77      164.65      9.65 o 
   5  19   9       18.44       12.85      7.13 o 
  -6  20   9      542.19      535.47     18.40 o 
  -4  20   9      303.55      310.72     12.52 o 
  -2  20   9      369.30      390.04     16.03 o 
   0  20   9      754.56      816.22     23.19 o 
 -22   0  10       87.10       96.70      8.60 o 
 -20   0  10        1.80       -3.61      5.36 o 
 -18   0  10      664.70      659.41     19.61 o 
 -16   0  10     5636.40     5291.65     83.53 o 
 -14   0  10     6548.28     6186.75    137.29 o 
 -12   0  10     2497.17     2192.30     42.27 o 
 -10   0  10     3170.29     3308.60     61.03 o 
  -8   0  10     4335.16     5344.75     95.27 o 
  -6   0  10     3443.45     3774.07     70.32 o 
  -4   0  10     1772.86     1673.18     31.55 o 
  -2   0  10     8901.70    10534.80    183.40 o 
   0   0  10    10067.44    11774.98    214.07 o 
   2   0  10        0.29        6.28      2.71 o 
   4   0  10     9972.17     9792.14    171.75 o 
   6   0  10     8732.51     8625.80    152.39 o 
   8   0  10     7285.30     6921.34    106.92 o 
  10   0  10     2720.52     2814.70     53.29 o 
  12   0  10     3621.68     3707.70     69.07 o 
  14   0  10     2750.60     2821.49     54.78 o 
  16   0  10     4286.08     4584.05     85.44 o 
 -23   1  10        1.73       -2.92      7.41 o 
 -21   1  10       63.65       66.56      5.34 o 
 -19   1  10      618.29      614.85     12.30 o 
 -17   1  10      392.71      387.64      9.25 o 
 -15   1  10     1691.63     1508.02     22.21 o 
 -13   1  10     2552.97     2379.42     32.42 o 
 -11   1  10     4347.21     3985.13     51.58 o 
  -9   1  10      112.52       87.89      3.53 o 
  -7   1  10     8415.13     8944.96     96.32 o 
  -5   1  10        9.21       15.09      1.90 o 
  -3   1  10     2879.35     3436.54     37.94 o 
  -1   1  10     2607.53     2856.69     29.85 o 
   1   1  10      162.95       97.78      3.12 o 
   3   1  10      296.85      268.89      6.57 o 
   5   1  10     3533.30     3882.40     46.09 o 
   7   1  10    12586.50    12159.36    150.09 o 
   9   1  10      278.71      293.46      7.98 o 
  11   1  10        2.42        6.12      3.61 o 
  13   1  10      126.01      132.98      5.78 o 
  15   1  10      102.72      141.72      6.51 o 
  17   1  10      582.33      564.09     18.45 o 
 -22   2  10      312.92      334.80     12.78 o 
 -20   2  10      167.59      188.83      7.44 o 
 -18   2  10      432.14      417.26      9.77 o 
 -16   2  10       18.45       12.88      3.82 o 
 -14   2  10     2424.97     2286.70     31.37 o 
 -12   2  10     2088.68     1914.82     26.31 o 
 -10   2  10     2604.00     2472.14     33.15 o 
  -8   2  10     2842.09     2834.14     52.94 o 
  -6   2  10     8632.92     8501.96     91.60 o 
  -4   2  10     9015.35     8559.19     91.68 o 
  -2   2  10     3640.11     3720.61     40.81 o 
   0   2  10       48.08       33.72      2.18 o 
   2   2  10     6914.44     6558.31     70.27 o 
   4   2  10     9436.33     9386.39    116.09 o 
   6   2  10      650.15      609.24     11.74 o 
   8   2  10     2065.71     1940.44     26.82 o 
  10   2  10      482.40      509.01     10.37 o 
  12   2  10     2161.07     2109.84     29.68 o 
  14   2  10      959.83      875.33     17.14 o 
  16   2  10     1457.95     1393.80     24.49 o 
 -23   3  10       23.18       19.13      6.74 o 
 -21   3  10       20.73       20.20      5.37 o 
 -19   3  10      222.92      230.43      8.70 o 
 -17   3  10      663.99      606.89     11.87 o 
 -15   3  10      392.46      335.79      8.19 o 
 -13   3  10      510.97      490.40      9.65 o 
 -11   3  10      388.57      345.34      7.55 o 
  -9   3  10    17368.17    16615.56    190.10 o 
  -7   3  10      671.73      510.71      7.34 o 
  -5   3  10      249.89      260.51      4.80 o 
  -3   3  10     3465.56     3054.98     33.70 o 
  -1   3  10     2723.40     2468.25     27.54 o 
   1   3  10     6665.37     6381.76     68.49 o 
   3   3  10      202.05      230.49      5.26 o 
   5   3  10      566.16      553.71     12.13 o 
   7   3  10     1792.12     1775.97     26.84 o 
   9   3  10     1694.84     1719.23     24.51 o 
  11   3  10      380.43      373.34     10.35 o 
  13   3  10      173.23      191.69      8.39 o 
  15   3  10       99.55      113.67      7.04 o 
  17   3  10     1737.87     1795.93     39.30 o 
 -22   4  10       49.54       45.83      7.13 o 
 -20   4  10       14.16       13.92      5.54 o 
 -18   4  10     1690.72     1602.21     26.43 o 
 -16   4  10      878.22      806.38     15.35 o 
 -14   4  10       43.47       47.92      4.78 o 
 -12   4  10      666.10      555.19     10.39 o 
 -10   4  10      607.44      588.25     10.18 o 
  -8   4  10     1302.61     1184.73     15.61 o 
  -6   4  10     3687.56     3724.01     41.01 o 
  -4   4  10     4361.02     4480.29     48.60 o 
  -2   4  10     5963.58     6778.83     72.80 o 
   0   4  10      104.60      155.71      4.85 o 
   2   4  10     4584.75     4396.44     51.28 o 
   4   4  10     6705.52     6641.89     83.05 o 
   6   4  10     8313.57     8144.96    111.50 o 
   8   4  10     1839.67     1987.64     30.43 o 
  10   4  10       70.50       88.11      7.12 o 
  12   4  10     1042.60     1022.68     18.95 o 
  14   4  10      223.00      250.92      9.66 o 
  16   4  10      449.15      448.82     14.11 o 
 -21   5  10       11.22       10.83      6.19 o 
 -19   5  10        6.78       16.89      5.22 o 
 -17   5  10      526.81      532.39     12.45 o 
 -15   5  10      450.17      443.04     10.92 o 
 -13   5  10      162.66      180.20      7.04 o 
 -11   5  10       39.43       26.06      3.98 o 
  -9   5  10      552.85      501.23      9.14 o 
  -7   5  10      506.68      520.58      9.88 o 
  -5   5  10     4218.66     4708.99     59.03 o 
  -3   5  10     1956.57     2050.83     23.29 o 
  -1   5  10     3332.21     3231.36     38.24 o 
   1   5  10     1154.02     1194.39     15.59 o 
   3   5  10      286.83      345.12     10.05 o 
   5   5  10     4660.74     4410.04     56.31 o 
   7   5  10      643.01      644.50     12.72 o 
   9   5  10      858.05      810.80     15.49 o 
  11   5  10      953.66      962.26     17.69 o 
  13   5  10      227.07      226.58      9.09 o 
  15   5  10      113.71      144.17      7.87 o 
 -22   6  10      489.55      523.99     15.27 o 
 -20   6  10       44.04       28.79      5.72 o 
 -18   6  10     1034.43     1052.00     19.36 o 
 -16   6  10      372.73      394.53     10.64 o 
 -14   6  10      727.41      620.66     12.86 o 
 -12   6  10      217.49      147.30      6.35 o 
 -10   6  10      805.97      810.88     13.01 o 
  -8   6  10      563.91      595.65     17.87 o 
  -6   6  10     1833.18     1935.86     23.95 o 
  -4   6  10      527.12      462.94     10.95 o 
  -2   6  10       35.77       81.88      4.34 o 
   0   6  10      702.71      612.87     10.00 o 
   2   6  10      346.27      353.99      9.80 o 
   4   6  10     1483.35     1516.94     21.36 o 
   6   6  10    22184.71    21203.78    284.73 o 
   8   6  10      575.06      566.30     12.28 o 
  10   6  10     2556.14     2527.64     38.05 o 
  12   6  10       20.70       17.63      5.09 o 
  14   6  10     2235.53     2404.39     37.77 o 
  16   6  10      464.46      477.76     14.88 o 
 -21   7  10      216.71      232.16     10.62 o 
 -19   7  10       20.02       10.62      5.32 o 
 -17   7  10       31.29       37.62      5.37 o 
 -15   7  10      699.83      623.36     17.93 o 
 -13   7  10     3497.34     2952.81     43.58 o 
 -11   7  10       55.15       99.19      5.22 o 
  -9   7  10        1.57        3.77      3.02 o 
  -7   7  10      402.34      319.50      7.19 o 
  -5   7  10     5685.83     5719.55     72.08 o 
  -3   7  10     1793.53     1655.47     22.92 o 
  -1   7  10     1365.07     1608.18     22.18 o 
   1   7  10     3391.77     3608.27     42.58 o 
   3   7  10      331.69      400.44     12.57 o 
   5   7  10      910.95      884.37     14.29 o 
   7   7  10     2284.37     2226.42     33.46 o 
   9   7  10      154.84      167.67      7.31 o 
  11   7  10      329.79      359.01     10.48 o 
  13   7  10      494.50      573.03     13.67 o 
  15   7  10       45.10       48.29      7.13 o 
 -20   8  10       34.14       32.25      6.74 o 
 -18   8  10        0.06       -1.20      4.68 o 
 -16   8  10       88.77       70.39      5.48 o 
 -14   8  10        4.00        4.28      4.19 o 
 -12   8  10        3.74        5.50      3.83 o 
 -10   8  10      568.51      541.56     11.04 o 
  -8   8  10       10.15        3.20      3.69 o 
  -6   8  10     4877.83     4953.67     63.02 o 
  -4   8  10     1269.98     1309.54     19.03 o 
  -2   8  10     2057.13     1992.39     26.93 o 
   0   8  10     1431.45     1310.71     18.91 o 
   2   8  10     1811.82     1732.63     26.56 o 
   4   8  10     1575.62     1581.16     22.61 o 
   6   8  10       42.39       66.01      4.38 o 
   8   8  10     2359.88     2458.75     36.93 o 
  10   8  10     1020.25      996.92     26.20 o 
  12   8  10     1450.74     1402.08     24.20 o 
  14   8  10       52.37       49.46      6.30 o 
 -21   9  10      993.30      995.85     25.87 o 
 -19   9  10      126.92      137.13      7.57 o 
 -17   9  10      269.55      265.56      9.39 o 
 -15   9  10       13.20       12.08      4.68 o 
 -13   9  10      312.89      279.00     10.01 o 
 -11   9  10       43.45       17.61      4.27 o 
  -9   9  10      164.94      164.35      6.72 o 
  -7   9  10     3285.44     3053.70     40.18 o 
  -5   9  10      176.49      153.73      5.80 o 
  -3   9  10     3255.29     3356.89     43.67 o 
  -1   9  10       53.22       31.60      3.94 o 
   1   9  10     1620.93     1576.50     24.61 o 
   3   9  10        8.01        4.87      3.83 o 
   5   9  10      464.96      506.52     11.33 o 
   7   9  10     1060.63     1064.96     20.52 o 
   9   9  10       37.22       43.62      5.37 o 
  11   9  10       27.14       24.61      5.68 o 
  13   9  10      336.09      322.81     10.90 o 
  15   9  10       68.40       76.13      7.68 o 
 -20  10  10     1614.46     1716.65     47.19 o 
 -18  10  10       40.29       35.77      6.74 o 
 -16  10  10      384.38      395.34     12.75 o 
 -14  10  10     1679.84     1700.45     30.93 o 
 -12  10  10     1464.46     1512.53     29.77 o 
 -10  10  10       52.38       56.60      4.86 o 
  -8  10  10      234.28      204.51      7.74 o 
  -6  10  10     1708.40     1566.67     22.50 o 
  -4  10  10     6608.60     7171.92     90.38 o 
  -2  10  10       28.31       40.34      3.68 o 
   0  10  10     3714.84     3605.01     79.11 o 
   2  10  10      111.35      154.14      7.83 o 
   4  10  10     1507.45     1501.49     32.72 o 
   6  10  10     1755.42     1748.85     27.66 o 
   8  10  10      718.58      593.55     14.29 o 
  10  10  10      327.96      329.54     18.98 o 
  12  10  10      615.27      604.22     16.04 o 
  14  10  10      248.93      284.24     13.97 o 
 -19  11  10       16.40       27.33      8.04 o 
 -17  11  10     1239.55     1365.12     26.87 o 
 -15  11  10      411.30      396.67     12.73 o 
 -13  11  10     2178.78     2185.21     46.67 o 
 -11  11  10     3957.54     3713.57     54.10 o 
  -9  11  10        3.28       12.14      4.39 o 
  -7  11  10       63.54       63.61      5.09 o 
  -5  11  10       13.68       20.10      3.91 o 
  -3  11  10     1069.50     1140.05     17.35 o 
  -1  11  10      335.66      339.35      8.28 o 
   1  11  10     2741.70     2711.51     40.12 o 
   3  11  10    10066.13     9901.40    135.72 o 
   5  11  10     2281.25     2088.23     32.23 o 
   7  11  10      330.15      312.20     11.61 o 
   9  11  10      442.67      471.38     13.33 o 
  11  11  10     4256.88     4380.26     85.30 o 
  13  11  10       84.27       95.08      8.29 o 
 -18  12  10        0.37       15.05      8.04 o 
 -16  12  10        0.34       -3.79      6.03 o 
 -14  12  10        0.41       -4.24      5.33 o 
 -12  12  10      559.72      550.03     18.99 o 
 -10  12  10      459.62      431.75     10.90 o 
  -8  12  10      415.57      412.15     10.51 o 
  -6  12  10     1521.44     1608.01     24.33 o 
  -4  12  10      322.38      260.49      8.65 o 
  -2  12  10     1839.91     1787.32     25.56 o 
   0  12  10       65.70       51.12      4.33 o 
   2  12  10     2458.18     2291.97     34.86 o 
   4  12  10      281.49      196.93      8.27 o 
   6  12  10      436.44      427.94     11.04 o 
   8  12  10      229.68      234.15     10.01 o 
  10  12  10      447.97      422.44     13.33 o 
  12  12  10       11.60        9.74      6.54 o 
 -17  13  10      100.13      103.78      8.03 o 
 -15  13  10      532.00      527.27     14.88 o 
 -13  13  10       70.85       70.02      7.13 o 
 -11  13  10     1410.56     1328.27     22.54 o 
  -9  13  10      342.35      347.94      9.76 o 
  -7  13  10     1585.22     1500.82     24.90 o 
  -5  13  10      249.31      207.84      7.33 o 
  -3  13  10     1314.98     1269.77     19.46 o 
  -1  13  10     1963.82     1967.92     27.66 o 
   1  13  10     1640.52     1556.61     25.45 o 
   3  13  10      377.10      355.54     10.49 o 
   5  13  10        0.95       -3.69      4.68 o 
   7  13  10        5.68        2.10      4.96 o 
   9  13  10      383.66      390.25     13.40 o 
  11  13  10     1519.71     1563.33     33.27 o 
 -16  14  10        1.52       -7.96      6.36 o 
 -14  14  10      439.14      451.42     13.69 o 
 -12  14  10      869.78      875.51     17.31 o 
 -10  14  10       24.20        8.71      5.05 o 
  -8  14  10      533.33      574.86     12.98 o 
  -6  14  10      355.66      349.11      8.97 o 
  -4  14  10     4080.61     3935.61     48.10 o 
  -2  14  10      605.42      583.94     11.78 o 
   0  14  10      543.93      580.45     13.12 o 
   2  14  10       17.57       23.88      4.90 o 
   4  14  10     2377.69     2284.25     35.41 o 
   6  14  10      521.03      524.59     12.72 o 
   8  14  10      169.36      158.90      8.51 o 
  10  14  10      182.42      147.49      9.28 o 
 -15  15  10      242.26      284.08     13.17 o 
 -13  15  10      431.43      467.20     17.64 o 
 -11  15  10      643.72      707.75     15.17 o 
  -9  15  10      864.78      870.61     17.14 o 
  -7  15  10      647.95      643.99     13.97 o 
  -5  15  10      280.09      313.25      8.82 o 
  -3  15  10       72.16       86.62      5.45 o 
  -1  15  10     1085.52     1087.10     17.77 o 
   1  15  10     6239.75     6186.56     87.15 o 
   3  15  10      198.24      169.95      7.87 o 
   5  15  10        0.15       -2.80      5.22 o 
   7  15  10     2240.90     2266.64     35.97 o 
   9  15  10      868.27      896.55     23.81 o 
 -14  16  10     1528.54     1613.86     36.60 o 
 -12  16  10      338.47      360.12     11.15 o 
 -10  16  10        5.31        5.76      5.17 o 
  -8  16  10       92.95      104.69     10.16 o 
  -6  16  10       11.51       28.14      5.48 o 
  -4  16  10        0.22        1.95      4.38 o 
  -2  16  10      155.59      175.69      7.24 o 
   0  16  10      437.50      401.46     10.20 o 
   2  16  10       50.09       54.86      5.92 o 
   4  16  10     2646.92     2722.04     42.04 o 
   6  16  10       60.99       57.66      7.25 o 
   8  16  10      550.70      563.06     18.40 o 
 -13  17  10       47.26       48.82      7.46 o 
 -11  17  10      532.48      525.01     13.39 o 
  -9  17  10     3225.87     3396.42     51.19 o 
  -7  17  10       65.76       84.52      6.72 o 
  -5  17  10      823.75      862.54     15.76 o 
  -3  17  10      308.29      321.87      9.55 o 
  -1  17  10       65.31       84.66      6.48 o 
   1  17  10     1158.30     1230.36     22.41 o 
   3  17  10      508.71      558.59     15.84 o 
   5  17  10      300.47      304.60     12.17 o 
   7  17  10      711.23      753.18     18.98 o 
 -10  18  10       65.84       74.31      7.00 o 
  -8  18  10        0.89       13.49      6.18 o 
  -6  18  10     1045.15     1098.88     20.73 o 
  -4  18  10      618.83      618.71     13.03 o 
  -2  18  10      123.24      124.75      8.61 o 
   0  18  10      205.40      220.93     10.79 o 
   2  18  10      353.79      304.17     12.56 o 
   4  18  10      732.17      817.87     19.89 o 
   6  18  10      221.00      193.19     12.95 o 
  -9  19  10      771.22      803.83     19.89 o 
  -7  19  10        0.01        5.59      7.13 o 
  -5  19  10        0.53       -2.17      6.36 o 
  -3  19  10       93.11       75.16      6.88 o 
  -1  19  10       89.08       86.36      7.98 o 
   1  19  10        0.14       14.01      6.90 o 
   3  19  10     2167.86     2396.53     43.11 o 
  -4  20  10      169.50      163.48      9.41 o 
  -2  20  10       27.99       22.17      7.27 o 
 -23   1  11      590.25      618.23     16.22 o 
 -21   1  11       50.28       50.72      5.34 o 
 -19   1  11      485.81      468.33     10.51 o 
 -17   1  11        1.13        4.55      3.76 o 
 -15   1  11       46.69       49.17      4.25 o 
 -13   1  11     1444.32     1426.96     21.05 o 
 -11   1  11      122.01      114.98      4.81 o 
  -9   1  11      288.01      227.93      6.38 o 
  -7   1  11     4902.47     5227.89     60.30 o 
  -5   1  11     1700.73     1925.58     22.15 o 
  -3   1  11      460.43      416.02      6.56 o 
  -1   1  11     3181.57     3342.77     34.89 o 
   1   1  11      853.09      855.54     11.67 o 
   3   1  11      197.28      244.38     10.25 o 
   5   1  11       32.36       36.05      3.35 o 
   7   1  11     4315.35     4087.52     52.72 o 
   9   1  11      410.94      384.02     10.31 o 
  11   1  11       19.33       14.82      4.18 o 
  13   1  11        5.63        4.84      4.18 o 
  15   1  11      423.74      410.10     11.71 o 
 -22   2  11        2.20        2.47      5.22 o 
 -20   2  11      221.18      242.64      9.12 o 
 -18   2  11       91.04      103.99      5.58 o 
 -16   2  11      274.04      228.44      7.33 o 
 -14   2  11      104.78      133.75      9.80 o 
 -12   2  11     3256.56     3039.40     40.10 o 
 -10   2  11      660.55      695.90     16.14 o 
  -8   2  11      730.55      913.22     12.84 o 
  -6   2  11     1980.29     1977.96     22.75 o 
  -4   2  11     4097.72     4513.60     49.22 o 
  -2   2  11     2422.44     2550.81     28.70 o 
   0   2  11     1985.30     1876.73     21.52 o 
   2   2  11     6787.77     6608.25     76.26 o 
   4   2  11     1065.83     1019.46     19.80 o 
   6   2  11     5261.09     5286.57     72.92 o 
   8   2  11     1951.72     1979.28     27.57 o 
  10   2  11     2088.78     2009.49     28.31 o 
  12   2  11       13.40       15.47      4.84 o 
  14   2  11       73.13       53.11      5.66 o 
  16   2  11        7.70       10.25      5.78 o 
 -21   3  11     1087.25     1151.97     27.60 o 
 -19   3  11      293.63      294.00      9.54 o 
 -17   3  11      602.41      546.17     16.86 o 
 -15   3  11      846.53      747.05     13.25 o 
 -13   3  11       24.11       19.00      3.82 o 
 -11   3  11      301.42      332.12      7.65 o 
  -9   3  11     7518.10     7621.49    132.03 o 
  -7   3  11     1049.01      877.97     11.24 o 
  -5   3  11     2527.88     2664.18     29.80 o 
  -3   3  11        1.23       14.22      2.24 o 
  -1   3  11      649.27      657.56     16.04 o 
   1   3  11        1.84       34.19      3.00 o 
   3   3  11       12.57       29.82      5.04 o 
   5   3  11      731.11      746.94     17.18 o 
   7   3  11     2938.63     2923.03     47.38 o 
   9   3  11      472.01      468.88     11.20 o 
  11   3  11      330.33      366.87     10.35 o 
  13   3  11      423.16      416.02     11.04 o 
  15   3  11     2799.97     2821.03     43.17 o 
 -22   4  11      313.36      314.03     10.64 o 
 -20   4  11      105.73       90.76      6.76 o 
 -18   4  11     1885.67     1804.08     29.18 o 
 -16   4  11     1897.14     1854.51     29.47 o 
 -14   4  11       39.61       21.91      4.53 o 
 -12   4  11     6659.32     6002.84     83.70 o 
 -10   4  11     2080.31     2033.52     27.78 o 
  -8   4  11     6381.49     6345.96     73.92 o 
  -6   4  11     5422.47     5342.56     58.30 o 
  -4   4  11        1.17       12.20      3.40 o 
  -2   4  11     2103.33     1907.33     21.79 o 
   0   4  11      383.73      275.73      5.80 o 
   2   4  11     3129.16     3222.48     46.45 o 
   4   4  11      388.81      356.83      8.70 o 
   6   4  11       30.11       26.08      4.19 o 
   8   4  11      656.76      597.87     14.07 o 
  10   4  11     2340.50     2271.06     34.86 o 
  12   4  11       93.84       89.83      6.18 o 
  14   4  11      179.30      231.41      8.62 o 
  16   4  11      266.27      274.93     10.48 o 
 -21   5  11      518.29      513.45     13.25 o 
 -19   5  11      151.53      159.77      7.61 o 
 -17   5  11     2985.50     3034.14     45.38 o 
 -15   5  11     3996.10     4055.01     58.52 o 
 -13   5  11     1992.59     1903.11     29.47 o 
 -11   5  11      328.20      307.89      8.43 o 
  -9   5  11       79.16      116.31      5.07 o 
  -7   5  11      400.99      418.79      8.18 o 
  -5   5  11     3219.81     3461.96     44.20 o 
  -3   5  11     5707.36     5917.82     68.47 o 
  -1   5  11      668.93      714.35      9.74 o 
   1   5  11      688.51      666.36     11.15 o 
   3   5  11      488.47      435.14      8.62 o 
   5   5  11     7586.50     7194.65     98.92 o 
   7   5  11      243.91      234.50      7.87 o 
   9   5  11     1832.84     1824.50     31.90 o 
  11   5  11      262.87      272.78      9.51 o 
  13   5  11     1721.24     1890.70     30.71 o 
  15   5  11      203.30      210.99     12.28 o 
 -22   6  11      100.07      109.02      8.29 o 
 -20   6  11     1346.41     1354.32     23.93 o 
 -18   6  11      286.33      312.88     14.97 o 
 -16   6  11      790.43      744.70     14.93 o 
 -14   6  11      185.61      150.36      9.62 o 
 -12   6  11     1910.85     1768.37     27.52 o 
 -10   6  11      518.47      441.16      8.80 o 
  -8   6  11      953.79      828.89     13.10 o 
  -6   6  11      365.00      424.92      8.38 o 
  -4   6  11       59.41       83.07      3.82 o 
  -2   6  11     2661.89     2558.61     30.88 o 
   0   6  11     6836.34     6833.44     78.75 o 
   2   6  11      733.16      754.03     14.56 o 
   4   6  11     6330.46     6220.11     84.18 o 
   6   6  11       64.89       79.90      5.09 o 
   8   6  11     8825.08     8628.63    118.57 o 
  10   6  11     4099.41     4008.22     64.59 o 
  12   6  11       27.52       28.76      5.60 o 
  14   6  11      489.01      475.39     12.72 o 
 -21   7  11       18.66       18.85      6.74 o 
 -19   7  11      632.40      688.21     15.06 o 
 -17   7  11       88.92      109.02      6.48 o 
 -15   7  11     1043.36     1011.63     18.10 o 
 -13   7  11     3604.48     3240.27     47.31 o 
 -11   7  11      916.98      918.08     16.30 o 
  -9   7  11     1516.88     1544.12     25.69 o 
  -7   7  11     5296.71     5418.61     68.71 o 
  -5   7  11     2753.89     2676.08     35.35 o 
  -3   7  11     5417.47     5198.56     65.66 o 
  -1   7  11      473.35      555.66     10.14 o 
   1   7  11     3217.34     2992.01     43.16 o 
   3   7  11     4264.14     4088.84     52.62 o 
   5   7  11     1609.08     1594.11     25.03 o 
   7   7  11       92.63       83.96      5.48 o 
   9   7  11     2742.71     2671.85     40.26 o 
  11   7  11     1966.09     1974.89     31.41 o 
  13   7  11     2296.98     2353.40     36.93 o 
  15   7  11      269.19      248.64     11.56 o 
 -20   8  11     1843.45     1863.62     30.84 o 
 -18   8  11        0.23        0.85      5.09 o 
 -16   8  11       76.90       60.81      5.48 o 
 -14   8  11       58.22       46.44      5.22 o 
 -12   8  11       22.32       38.12      5.58 o 
 -10   8  11     3384.66     3122.87     45.52 o 
  -8   8  11     2728.92     2555.06     41.39 o 
  -6   8  11     4082.71     4022.50     51.88 o 
  -4   8  11     3142.35     3022.76     39.56 o 
  -2   8  11     9135.40     8538.12    106.29 o 
   0   8  11    17742.04    17045.92    209.43 o 
   2   8  11     2087.65     1926.52     29.32 o 
   4   8  11      955.06      880.82     16.18 o 
   6   8  11        0.22       -2.76      3.69 o 
   8   8  11      674.52      656.91     19.55 o 
  10   8  11     1881.35     1701.03     27.80 o 
  12   8  11      559.55      568.56     15.04 o 
  14   8  11      229.99      251.54     10.32 o 
 -19   9  11      149.15      155.30      8.68 o 
 -17   9  11      163.95      144.54      8.29 o 
 -15   9  11     1024.32      984.81     20.49 o 
 -13   9  11      586.10      605.48     14.88 o 
 -11   9  11        5.47        2.32      5.58 o 
  -9   9  11      103.26       71.63      4.96 o 
  -7   9  11        1.35       28.92      4.69 o 
  -5   9  11     3824.67     3653.17     47.65 o 
  -3   9  11     2813.61     2572.23     34.50 o 
  -1   9  11     1349.44     1297.04     20.87 o 
   1   9  11      211.99      175.24      7.17 o 
   3   9  11     5390.81     5498.25     77.06 o 
   5   9  11      127.42      111.24      5.66 o 
   7   9  11      842.92      751.46     17.20 o 
   9   9  11     1103.46     1044.11     22.78 o 
  11   9  11      882.63      916.62     17.97 o 
  13   9  11       71.77       48.38      6.30 o 
 -20  10  11       51.50       42.70      8.90 o 
 -18  10  11      427.87      448.62     13.89 o 
 -16  10  11      110.38       91.81      7.06 o 
 -14  10  11      206.79      229.79     10.50 o 
 -12  10  11       80.45       64.63      7.49 o 
 -10  10  11      273.91      249.12      8.27 o 
  -8  10  11     1258.10     1097.15     18.95 o 
  -6  10  11     2517.12     2325.21     31.55 o 
  -4  10  11       66.39      106.06      4.55 o 
  -2  10  11     1093.22     1003.98     15.86 o 
   0  10  11     1828.71     1878.02     29.05 o 
   2  10  11      117.01      144.10      7.09 o 
   4  10  11     6399.13     5971.56     83.43 o 
   6  10  11     1387.16     1469.54     33.21 o 
   8  10  11     1886.67     1867.73     38.41 o 
  10  10  11     1871.53     1869.30     34.02 o 
  12  10  11     2513.51     2691.53     46.98 o 
  14  10  11      239.93      242.96     13.68 o 
 -19  11  11       32.61       31.75      7.13 o 
 -17  11  11       14.66       15.11      6.54 o 
 -15  11  11      545.76      551.82     15.07 o 
 -13  11  11      584.07      552.28     17.19 o 
 -11  11  11       90.24       82.44      5.68 o 
  -9  11  11       29.61       17.80      4.48 o 
  -7  11  11      624.93      577.80     12.31 o 
  -5  11  11      550.18      577.89     11.02 o 
  -3  11  11       17.80       16.43      4.38 o 
  -1  11  11      679.15      707.36     12.47 o 
   1  11  11       76.32       62.65      5.22 o 
   3  11  11     1984.70     2100.02     40.64 o 
   5  11  11       39.97       51.56      5.31 o 
   7  11  11       57.92       56.29      6.36 o 
   9  11  11      402.95      365.76     12.34 o 
  11  11  11      225.42      253.39     11.84 o 
  13  11  11      505.59      536.36     16.01 o 
 -18  12  11     1160.08     1251.62     26.10 o 
 -16  12  11       78.66       61.46      9.16 o 
 -14  12  11       54.53       47.88      6.36 o 
 -12  12  11       55.26       39.21      6.92 o 
 -10  12  11       10.22       11.76      4.62 o 
  -8  12  11     1903.73     1845.78     29.18 o 
  -6  12  11      223.28      206.57      7.61 o 
  -4  12  11        7.07       10.65      3.91 o 
  -2  12  11      453.31      442.13      9.97 o 
   0  12  11      505.05      486.67     11.47 o 
   2  12  11      556.83      591.40     13.12 o 
   4  12  11        0.11        0.73      4.53 o 
   6  12  11      117.89       98.10      6.23 o 
   8  12  11      151.32      125.26      7.85 o 
  10  12  11      287.53      288.85     12.73 o 
  12  12  11      185.77      185.89     10.01 o 
 -17  13  11      127.81      127.24      8.68 o 
 -15  13  11       66.46       81.45      7.46 o 
 -13  13  11      271.70      231.48     10.15 o 
 -11  13  11      569.61      599.60     13.53 o 
  -9  13  11      984.07      908.62     17.28 o 
  -7  13  11      363.18      377.15     10.40 o 
  -5  13  11      314.04      323.81      8.49 o 
  -3  13  11      549.79      526.27     10.92 o 
  -1  13  11      125.57      142.46      6.88 o 
   1  13  11      624.47      631.75     15.73 o 
   3  13  11        0.43        6.82      4.96 o 
   5  13  11      112.86      101.41      6.48 o 
   7  13  11       40.47       51.28      6.74 o 
   9  13  11        8.17       -3.51      5.76 o 
  11  13  11        3.61       10.83      6.74 o 
 -16  14  11       40.59       35.29      7.13 o 
 -14  14  11      580.41      618.22     16.22 o 
 -12  14  11        1.44       -1.77      5.61 o 
 -10  14  11      199.92      163.59      7.70 o 
  -8  14  11       45.65       45.03      5.66 o 
  -6  14  11     1149.12     1121.04     20.05 o 
  -4  14  11       42.42       58.07      4.78 o 
  -2  14  11      502.32      508.65     10.80 o 
   0  14  11      718.70      716.49     15.08 o 
   2  14  11     2828.65     2799.33     42.33 o 
   4  14  11      232.13      234.81     10.33 o 
   6  14  11      289.17      292.98     10.08 o 
   8  14  11       62.33       65.22      7.68 o 
  10  14  11       62.65       60.82      7.91 o 
 -15  15  11      399.12      395.29     16.08 o 
 -13  15  11       26.72       34.63      6.90 o 
 -11  15  11        0.04        1.88      4.86 o 
  -9  15  11        3.76        6.08      5.05 o 
  -7  15  11      175.35      176.61      7.87 o 
  -5  15  11        9.75       25.44      4.57 o 
  -3  15  11        0.15       -5.72      4.03 o 
  -1  15  11      832.83      881.21     15.67 o 
   1  15  11     1793.06     1772.63     29.05 o 
   3  15  11     1114.95     1154.04     21.16 o 
   5  15  11       21.96       27.72      6.64 o 
   7  15  11       35.61       38.99      7.13 o 
   9  15  11      247.38      276.93     12.17 o 
 -14  16  11        0.44        3.77      6.68 o 
 -12  16  11       52.45       60.39      7.19 o 
 -10  16  11        1.91       -3.36      5.40 o 
  -8  16  11      552.00      545.22     13.39 o 
  -6  16  11     1218.32     1228.16     23.85 o 
  -4  16  11       82.92       77.66      5.65 o 
  -2  16  11       11.59       15.24      5.32 o 
   0  16  11       49.69       41.50      7.14 o 
   2  16  11      339.05      332.79     10.78 o 
   4  16  11        0.04        8.12      5.66 o 
   6  16  11       31.45       22.36      5.92 o 
   8  16  11      100.82       78.55      9.20 o 
 -13  17  11       25.38       24.10      7.32 o 
 -11  17  11       94.15       86.99      7.14 o 
  -9  17  11      182.85      183.79      8.70 o 
  -7  17  11      124.44      175.95      8.23 o 
  -5  17  11      685.18      645.48     14.62 o 
  -3  17  11      284.71      297.60      9.32 o 
  -1  17  11      314.35      288.82     10.20 o 
   1  17  11      410.27      412.04     12.14 o 
   3  17  11      181.91      199.10     10.42 o 
   5  17  11      347.98      369.58     13.89 o 
 -10  18  11      221.70      236.79     10.08 o 
  -8  18  11      363.36      365.84     11.85 o 
  -6  18  11       41.93       48.83      6.43 o 
  -4  18  11      400.46      391.43     10.61 o 
  -2  18  11     1979.69     1985.15     32.64 o 
   0  18  11      618.37      662.88     17.59 o 
   2  18  11       28.70       63.43     12.06 o 
   4  18  11        0.87        9.61      7.32 o 
  -7  19  11      239.64      265.11     12.79 o 
  -5  19  11      671.80      675.43     17.56 o 
  -3  19  11      759.33      812.04     19.71 o 
  -1  19  11      303.83      298.93     12.71 o 
   1  19  11     1296.36     1298.22     27.06 o 
 -22   0  12      160.44      131.92      9.74 o 
 -20   0  12        9.19        1.14      6.51 o 
 -18   0  12      193.17      219.47     10.39 o 
 -16   0  12      378.49      286.93     11.54 o 
 -14   0  12     4157.89     3588.32     67.28 o 
 -12   0  12     2242.75     2143.50     41.68 o 
 -10   0  12     5555.47     5583.71    100.63 o 
  -8   0  12     9149.42     9556.06    146.19 o 
  -6   0  12    10478.26    10788.81    164.95 o 
  -4   0  12    10533.80    10741.11    163.39 o 
  -2   0  12     8326.03     8586.76    131.10 o 
   0   0  12     1170.71     1341.93     22.99 o 
   2   0  12     3269.49     3146.50     57.43 o 
   4   0  12     5546.06     4927.02     88.99 o 
   6   0  12      556.98      499.72     13.97 o 
   8   0  12     1536.94     1477.61     30.34 o 
  10   0  12     2838.91     2626.38     50.61 o 
  12   0  12      694.19      662.40     25.22 o 
  14   0  12      167.50      210.01     13.64 o 
  16   0  12     1557.95     1637.56     53.37 o 
 -21   1  12      234.45      229.36     10.25 o 
 -19   1  12      420.66      442.90     10.30 o 
 -17   1  12     3928.61     3722.46     49.47 o 
 -15   1  12      873.86      747.54     13.54 o 
 -13   1  12     1375.03     1191.29     19.03 o 
 -11   1  12     1337.70     1272.20     18.94 o 
  -9   1  12     2616.23     2424.59     32.52 o 
  -7   1  12     1287.90     1406.51     17.00 o 
  -5   1  12      191.68      193.14      4.75 o 
  -3   1  12      326.92      220.04      4.90 o 
  -1   1  12      971.26      839.16     11.68 o 
   1   1  12     2336.14     2439.05     29.55 o 
   3   1  12       23.74       56.51      5.08 o 
   5   1  12      132.12      141.40      5.42 o 
   7   1  12     5711.64     5513.31     70.20 o 
   9   1  12     2316.95     2299.58     31.77 o 
  11   1  12      423.10      406.06     10.78 o 
  13   1  12      145.68      159.25      7.28 o 
  15   1  12     1986.59     2104.16     34.03 o 
 -22   2  12      200.53      207.85      9.39 o 
 -20   2  12       42.03       38.34      8.48 o 
 -18   2  12      553.82      583.72     13.28 o 
 -16   2  12      158.92      140.21      6.72 o 
 -14   2  12     3442.65     3248.31     43.05 o 
 -12   2  12     7547.45     7384.65    101.83 o 
 -10   2  12      669.30      564.58     10.39 o 
  -8   2  12     1993.28     1744.91     22.20 o 
  -6   2  12      912.11      882.29     13.42 o 
  -4   2  12     1676.79     1696.93     20.03 o 
  -2   2  12     3925.43     4535.49     49.70 o 
   0   2  12     1957.65     2078.62     23.77 o 
   2   2  12      602.53      623.42      9.58 o 
   4   2  12     3627.09     3437.00     48.56 o 
   6   2  12     4166.72     3958.60     51.15 o 
   8   2  12     1002.75      927.95     16.72 o 
  10   2  12     2377.81     2408.26     36.79 o 
  12   2  12     1332.36     1340.76     22.97 o 
  14   2  12       49.41       45.92      5.92 o 
 -21   3  12      195.51      191.85      8.30 o 
 -19   3  12      497.43      529.00     12.86 o 
 -17   3  12       10.80        2.84      4.93 o 
 -15   3  12      186.09      140.03      9.67 o 
 -13   3  12      771.06      745.62     14.23 o 
 -11   3  12      390.90      532.20     10.09 o 
  -9   3  12    16929.63    16614.85    191.77 o 
  -7   3  12      203.01      239.80      5.18 o 
  -5   3  12     4793.17     4632.17     50.58 o 
  -3   3  12     6829.77     6666.90     71.92 o 
  -1   3  12     3538.86     3170.64     36.55 o 
   1   3  12     7543.30     7523.72     86.61 o 
   3   3  12      105.57      141.70      5.92 o 
   5   3  12       75.08       83.58      7.11 o 
   7   3  12      302.80      234.38      7.82 o 
   9   3  12     1222.56     1259.76     21.72 o 
  11   3  12     2357.47     2371.76     36.66 o 
  13   3  12        1.30        4.56      4.96 o 
  15   3  12      860.13      933.50     18.95 o 
 -22   4  12      784.74      827.90     15.99 o 
 -20   4  12       99.99      109.17      7.04 o 
 -18   4  12      101.18      110.76      6.76 o 
 -16   4  12     1673.61     1482.62     24.49 o 
 -14   4  12     1665.61     1356.31     22.55 o 
 -12   4  12      293.62      218.78     16.77 o 
 -10   4  12     1023.61      910.00     16.03 o 
  -8   4  12     1913.08     1792.69     33.85 o 
  -6   4  12      995.50      917.86     11.94 o 
  -4   4  12    11228.08    11412.09    121.75 o 
  -2   4  12     1322.43     1294.94     16.94 o 
   0   4  12       92.02      108.89      3.96 o 
   2   4  12     4534.84     4375.38     55.68 o 
   4   4  12     1635.75     1518.77     23.79 o 
   6   4  12     4105.84     3865.63     55.19 o 
   8   4  12      130.39      151.09      7.66 o 
  10   4  12        3.04       -2.73      4.48 o 
  12   4  12       14.40       10.75      4.96 o 
  14   4  12      602.67      663.43     15.20 o 
 -21   5  12      130.89      143.54      7.87 o 
 -19   5  12     1197.13     1202.69     21.86 o 
 -17   5  12       43.42       62.92      8.30 o 
 -15   5  12      283.09      214.63      8.24 o 
 -13   5  12     1191.85     1145.16     19.64 o 
 -11   5  12     1039.58      926.07     16.32 o 
  -9   5  12      260.08      181.16      5.98 o 
  -7   5  12      714.08      602.59      9.55 o 
  -5   5  12     3345.94     3462.18     44.72 o 
  -3   5  12       84.61       74.91      3.57 o 
  -1   5  12       18.03       37.48      3.14 o 
   1   5  12       71.31       66.34      3.97 o 
   3   5  12       33.11       22.32      3.92 o 
   5   5  12     5956.11     5640.06     78.58 o 
   7   5  12      633.70      575.99     12.43 o 
   9   5  12      471.93      416.96     10.90 o 
  11   5  12        4.27       -0.30      4.68 o 
  13   5  12      369.70      396.58     11.87 o 
  15   5  12      161.75      165.12      8.30 o 
 -20   6  12      521.67      588.84     14.24 o 
 -18   6  12        0.13        7.23      5.22 o 
 -16   6  12      486.61      434.84     12.06 o 
 -14   6  12      448.21      459.85     11.17 o 
 -12   6  12     4236.03     3634.27     52.57 o 
 -10   6  12     7211.04     6922.31    106.92 o 
  -8   6  12       69.25       73.34      4.68 o 
  -6   6  12     3730.92     3405.86     44.29 o 
  -4   6  12      289.82      225.91      6.41 o 
  -2   6  12        2.58       16.15      3.26 o 
   0   6  12     2160.69     2151.63     29.64 o 
   2   6  12       65.07       58.97      4.41 o 
   4   6  12      281.37      303.19      8.66 o 
   6   6  12      535.76      507.92     11.61 o 
   8   6  12      111.21      101.08      6.02 o 
  10   6  12       86.74       75.79      6.65 o 
  12   6  12      152.53      150.68      7.70 o 
  14   6  12      585.74      611.86     14.93 o 
 -21   7  12      111.13       99.09      7.61 o 
 -19   7  12        0.00       -0.68      5.15 o 
 -17   7  12      399.49      419.20     11.33 o 
 -15   7  12       48.30       44.41      5.09 o 
 -13   7  12       45.03       31.92      5.63 o 
 -11   7  12     4592.48     4118.65     66.12 o 
  -9   7  12        5.00        2.56      3.98 o 
  -7   7  12      380.14      356.00      9.22 o 
  -5   7  12      818.62      701.55     13.04 o 
  -3   7  12     2883.25     2991.26     39.24 o 
  -1   7  12        4.63       17.72      3.92 o 
   1   7  12      304.24      268.29     10.92 o 
   3   7  12     2368.89     2286.64     34.71 o 
   5   7  12      446.00      384.17      9.91 o 
   7   7  12      156.82      163.09      7.46 o 
   9   7  12     1276.94     1298.53     22.40 o 
  11   7  12      365.52      306.61     16.12 o 
  13   7  12      105.64      101.58      7.00 o 
 -20   8  12      108.85      152.36     12.77 o 
 -18   8  12      127.79      109.58      7.91 o 
 -16   8  12      604.21      539.95     17.86 o 
 -14   8  12      678.83      745.63     16.99 o 
 -12   8  12      639.24      546.55     15.18 o 
 -10   8  12     1322.38     1232.97     20.60 o 
  -8   8  12       40.20       56.98      4.39 o 
  -6   8  12        6.22       33.75      4.54 o 
  -4   8  12     2493.99     2145.18     31.94 o 
  -2   8  12     4788.89     4802.63     56.79 o 
   0   8  12       55.49       85.44      8.39 o 
   2   8  12      632.90      586.43     17.47 o 
   4   8  12      718.95      685.04     13.69 o 
   6   8  12     1113.71     1102.42     21.85 o 
   8   8  12      720.15      656.06     14.08 o 
  10   8  12       28.58       27.24      5.22 o 
  12   8  12      706.00      766.53     22.55 o 
  14   8  12      378.77      431.32     12.81 o 
 -19   9  12      653.35      686.47     17.59 o 
 -17   9  12      389.65      400.18     12.94 o 
 -15   9  12      187.06      190.98     10.27 o 
 -13   9  12     2232.92     2037.62     36.16 o 
 -11   9  12      401.91      455.25     12.56 o 
  -9   9  12      916.18      860.74     15.63 o 
  -7   9  12      282.28      264.62      9.28 o 
  -5   9  12      724.95      713.07     12.50 o 
  -3   9  12       16.51       37.64      4.07 o 
  -1   9  12        3.17        5.85      4.32 o 
   1   9  12      465.90      512.22     11.47 o 
   3   9  12     5712.49     5544.78     82.61 o 
   5   9  12      265.85      233.62     12.51 o 
   7   9  12     2992.15     2794.41     52.25 o 
   9   9  12      101.87      130.37      8.09 o 
  11   9  12      125.24      153.02      8.87 o 
  13   9  12        0.05       -8.58      6.12 o 
 -20  10  12      217.81      197.53     10.23 o 
 -18  10  12       63.84       94.75      8.29 o 
 -16  10  12      109.22      105.28      7.68 o 
 -14  10  12      155.38      167.46      8.68 o 
 -12  10  12      841.02      672.03     16.01 o 
 -10  10  12      286.65      223.86      8.12 o 
  -8  10  12        0.82        8.11      4.62 o 
  -6  10  12      287.49      274.31      7.72 o 
  -4  10  12     2023.41     2047.44     26.29 o 
  -2  10  12     1398.22     1440.84     21.14 o 
   0  10  12      259.13      310.11      9.22 o 
   2  10  12     4106.98     3865.27     55.61 o 
   4  10  12       66.83       84.45      5.78 o 
   6  10  12     2323.38     2150.84     37.69 o 
   8  10  12       71.41       60.29      6.54 o 
  10  10  12      730.77      745.84     17.95 o 
  12  10  12       59.60       73.42      8.09 o 
 -19  11  12      467.22      501.23     15.62 o 
 -17  11  12      818.73      850.34     19.91 o 
 -15  11  12        0.03       -3.82      5.76 o 
 -13  11  12      997.75      999.48     22.35 o 
 -11  11  12     1292.12     1169.75     23.01 o 
  -9  11  12     1450.01     1541.11     25.32 o 
  -7  11  12     2232.27     2194.50     33.75 o 
  -5  11  12     1425.78     1309.27     19.85 o 
  -3  11  12      677.32      612.41     10.99 o 
  -1  11  12     1501.75     1446.95     27.58 o 
   1  11  12      610.01      603.61     13.00 o 
   3  11  12     2869.34     2746.76     41.23 o 
   5  11  12      717.21      734.66     19.20 o 
   7  11  12       32.88       37.39      7.67 o 
   9  11  12      245.99      258.21     11.20 o 
  11  11  12      205.68      224.04     10.96 o 
 -18  12  12        1.70       -6.84      6.28 o 
 -16  12  12       49.58       38.96      6.90 o 
 -14  12  12      162.00      149.44      8.46 o 
 -12  12  12      137.99      140.30      8.24 o 
 -10  12  12      101.56       88.89      5.88 o 
  -8  12  12      289.50      287.64      9.36 o 
  -6  12  12       84.61       93.12      5.92 o 
  -4  12  12      440.72      466.75     10.16 o 
  -2  12  12     1881.82     1643.37     23.87 o 
   0  12  12      250.63      254.09      8.93 o 
   2  12  12       39.65       27.53      5.09 o 
   4  12  12      428.65      436.30     11.20 o 
   6  12  12      895.83      900.51     19.71 o 
   8  12  12      411.31      374.01     12.75 o 
  10  12  12       22.37       15.47      6.68 o 
 -17  13  12       86.92       79.27      8.09 o 
 -15  13  12      361.41      432.18     13.69 o 
 -13  13  12      416.43      403.02     12.91 o 
 -11  13  12     1218.42     1200.82     21.43 o 
  -9  13  12      655.01      769.75     15.61 o 
  -7  13  12      390.26      408.92     10.90 o 
  -5  13  12        8.15        9.00      4.18 o 
  -3  13  12     2992.89     3080.09     41.76 o 
  -1  13  12       78.63       69.47      6.07 o 
   1  13  12     4803.76     4836.31     69.04 o 
   3  13  12      575.37      614.30     13.84 o 
   5  13  12      104.57      113.51      6.92 o 
   7  13  12       47.23       48.39      6.96 o 
   9  13  12      832.55      804.98     19.52 o 
 -16  14  12        0.60       -0.98      6.40 o 
 -14  14  12      332.15      364.56     20.10 o 
 -12  14  12      472.34      511.49     14.67 o 
 -10  14  12      720.13      681.90     14.92 o 
  -8  14  12      921.51      861.81     17.14 o 
  -6  14  12      811.83      799.50     16.03 o 
  -4  14  12      495.37      467.13     10.50 o 
  -2  14  12     2228.61     2144.74     30.62 o 
   0  14  12     2232.68     2205.74     34.59 o 
   2  14  12     1046.69     1065.93     19.64 o 
   4  14  12     3193.22     3058.54     46.34 o 
   6  14  12      905.99      921.37     20.86 o 
   8  14  12        7.75        5.52      6.68 o 
 -15  15  12      458.95      492.67     15.04 o 
 -13  15  12      440.69      443.84     25.01 o 
 -11  15  12      822.05      851.47     17.69 o 
  -9  15  12      563.79      607.50     14.10 o 
  -7  15  12     1768.65     1740.20     28.76 o 
  -5  15  12      558.84      529.42     11.42 o 
  -3  15  12      811.04      897.40     15.86 o 
  -1  15  12       23.31       26.12      7.37 o 
   1  15  12     5458.79     5419.84     77.75 o 
   3  15  12       20.67       23.24      5.60 o 
   5  15  12      144.68      130.54      7.46 o 
   7  15  12      812.93      887.56     20.68 o 
 -14  16  12      126.46      136.56      9.23 o 
 -12  16  12      723.23      747.51     18.70 o 
 -10  16  12      137.80      124.61      7.57 o 
  -8  16  12      244.64      271.39     10.20 o 
  -6  16  12      853.14      937.25     16.93 o 
  -4  16  12      456.80      442.79     10.61 o 
  -2  16  12        0.12        8.10      5.70 o 
   0  16  12       34.08       42.74      6.13 o 
   2  16  12      498.60      525.46     13.53 o 
   4  16  12     1081.10     1073.52     20.46 o 
   6  16  12      206.93      218.52     10.96 o 
 -11  17  12      744.91      803.49     19.39 o 
  -9  17  12     1389.76     1416.25     25.45 o 
  -7  17  12      282.01      306.39     10.90 o 
  -5  17  12       11.47       23.06      5.69 o 
  -3  17  12        4.70        2.64      5.32 o 
  -1  17  12     2316.63     2285.91     36.66 o 
   1  17  12      246.61      213.10      9.78 o 
   3  17  12     1799.46     1866.16     31.40 o 
   5  17  12       29.79       37.42      8.09 o 
  -8  18  12       36.26       41.11      6.44 o 
  -6  18  12      889.49      935.08     19.07 o 
  -4  18  12      346.84      332.24     12.56 o 
  -2  18  12      655.95      617.77     15.06 o 
   0  18  12     3236.98     3229.73     49.39 o 
   2  18  12      815.48      758.02     19.32 o 
  -5  19  12        5.48        4.87      6.02 o 
  -3  19  12       88.80       97.74      8.46 o 
 -21   1  13      246.55      250.31      9.66 o 
 -19   1  13        0.56       -5.00      4.78 o 
 -17   1  13      456.09      426.74     11.65 o 
 -15   1  13      835.11      764.37     13.67 o 
 -13   1  13       18.17       46.48      4.33 o 
 -11   1  13      766.71      753.02     12.62 o 
  -9   1  13      441.25      475.68     11.98 o 
  -7   1  13     1645.79     1844.13     21.79 o 
  -5   1  13     2280.01     2329.16     28.56 o 
  -3   1  13      782.60      799.26     12.59 o 
  -1   1  13      142.96      167.20      6.68 o 
   1   1  13     2682.27     2512.25     30.80 o 
   3   1  13      107.88       84.03      3.86 o 
   5   1  13      922.39      816.79     13.43 o 
   7   1  13      457.93      406.83     11.65 o 
   9   1  13      859.20      895.63     16.85 o 
  11   1  13      189.62      203.25      8.27 o 
  13   1  13      540.23      576.13     13.55 o 
  15   1  13       10.87       11.79      6.54 o 
 -22   2  13       58.11       71.07      6.76 o 
 -20   2  13      862.72      889.76     16.10 o 
 -18   2  13       36.13       36.02      5.48 o 
 -16   2  13      948.03      910.78     17.14 o 
 -14   2  13      134.26      169.73      7.26 o 
 -12   2  13     1093.89     1011.01     18.22 o 
 -10   2  13       41.47       39.26      3.74 o 
  -8   2  13     1919.32     1979.53     25.13 o 
  -6   2  13     3569.26     3512.77     37.12 o 
  -4   2  13     1036.46     1229.89     15.35 o 
  -2   2  13     5957.33     6064.51     65.76 o 
   0   2  13       41.29       35.55      2.93 o 
   2   2  13       85.63       82.05      4.19 o 
   4   2  13      988.12      967.92     19.39 o 
   6   2  13        0.21        2.12      4.08 o 
   8   2  13      574.37      551.74     12.28 o 
  10   2  13       53.98       61.69      5.60 o 
  12   2  13        0.47       -6.19      4.53 o 
  14   2  13      134.14      159.36      8.00 o 
 -21   3  13      238.70      248.05      9.04 o 
 -19   3  13      152.76      144.82      7.46 o 
 -17   3  13     1106.17     1102.01     19.77 o 
 -15   3  13      168.71      186.07      7.66 o 
 -13   3  13      577.74      649.40     13.28 o 
 -11   3  13        3.59        0.17      3.83 o 
  -9   3  13      245.51      256.94     11.30 o 
  -7   3  13       22.34       46.31      3.35 o 
  -5   3  13     3416.98     3670.91     40.67 o 
  -3   3  13     1630.58     1748.64     20.57 o 
  -1   3  13      521.48      476.39     12.01 o 
   1   3  13      557.29      481.22      9.14 o 
   3   3  13       50.37       67.51      4.68 o 
   5   3  13      374.16      353.22     10.42 o 
   7   3  13       88.54       57.82      5.05 o 
   9   3  13     1334.94     1199.14     21.03 o 
  11   3  13       17.02       14.17      5.09 o 
  13   3  13      503.62      503.19     12.98 o 
  15   3  13      128.74      116.30      7.74 o 
 -22   4  13      181.64      182.91      9.09 o 
 -20   4  13       17.19        5.75      5.48 o 
 -18   4  13      587.96      644.98     14.10 o 
 -16   4  13     1413.12     1441.08     27.00 o 
 -14   4  13      244.46      154.44      6.88 o 
 -12   4  13     2117.00     1996.52     30.57 o 
 -10   4  13      343.62      344.24      9.51 o 
  -8   4  13     2748.45     2841.32     39.44 o 
  -6   4  13     4680.94     4702.14     55.36 o 
  -4   4  13     1430.37     1464.68     35.75 o 
  -2   4  13       13.25       16.84      2.93 o 
   0   4  13     1990.71     1980.08     32.17 o 
   2   4  13     1802.99     1660.98     23.25 o 
   4   4  13        4.29        4.94      5.69 o 
   6   4  13     1350.05     1317.93     24.55 o 
   8   4  13     1207.97     1179.24     20.46 o 
  10   4  13      425.21      425.58     11.20 o 
  12   4  13       25.61       24.97      5.48 o 
  14   4  13      170.41      174.83      8.27 o 
 -21   5  13      300.44      322.54     10.92 o 
 -19   5  13     1104.46     1089.87     20.33 o 
 -17   5  13     1161.36     1204.53     21.57 o 
 -15   5  13      614.65      634.91     13.55 o 
 -13   5  13     2405.47     2524.83     37.90 o 
 -11   5  13     1494.72     1244.74     22.19 o 
  -9   5  13        0.04       -2.96      3.61 o 
  -7   5  13      475.59      535.89     19.12 o 
  -5   5  13     1548.55     1668.14     30.38 o 
  -3   5  13     5444.20     5365.56     62.62 o 
  -1   5  13     1492.14     1496.32     21.46 o 
   1   5  13      649.34      594.58     11.46 o 
   3   5  13      378.73      358.53      9.12 o 
   5   5  13     3245.79     3103.81     45.38 o 
   7   5  13      641.66      666.01     13.82 o 
   9   5  13        0.20       -2.66      4.48 o 
  11   5  13      644.98      655.39     14.53 o 
  13   5  13     3379.97     3457.25     52.16 o 
 -20   6  13      485.16      457.50     12.69 o 
 -18   6  13      438.29      411.04     11.47 o 
 -16   6  13     1464.37     1480.62     25.07 o 
 -14   6  13      718.74      601.31     12.98 o 
 -12   6  13     4163.54     3640.70     52.70 o 
 -10   6  13     3110.06     2674.99     44.47 o 
  -8   6  13      356.50      392.90      9.36 o 
  -6   6  13    11406.84    11667.42    145.01 o 
  -4   6  13      595.01      541.80     10.16 o 
  -2   6  13       98.51      104.71      4.40 o 
   0   6  13    11066.28    10707.52    205.44 o 
   2   6  13     1088.50     1011.53     15.88 o 
   4   6  13       21.16        6.03      4.08 o 
   6   6  13      675.00      596.54     12.72 o 
   8   6  13      626.01      581.01     13.12 o 
  10   6  13     2488.27     2418.66     41.76 o 
  12   6  13        2.70       -4.46      5.32 o 
  14   6  13        0.14       -6.01      5.66 o 
 -21   7  13      867.96      863.09     18.10 o 
 -19   7  13        3.87       -6.27      5.37 o 
 -17   7  13       75.98       84.84      7.32 o 
 -15   7  13     1480.41     1483.89     28.04 o 
 -13   7  13     3155.23     2870.17     48.14 o 
 -11   7  13     2098.95     2163.54     37.31 o 
  -9   7  13        8.48        7.07      4.24 o 
  -7   7  13     2485.50     2414.68     36.10 o 
  -5   7  13      381.77      370.74      9.83 o 
  -3   7  13    12122.72    11534.34    142.91 o 
  -1   7  13     3000.04     3012.43     43.71 o 
   1   7  13      997.56      959.67     17.01 o 
   3   7  13      922.19      865.08     17.98 o 
   5   7  13      689.96      748.75     14.51 o 
   7   7  13      926.45      952.58     17.56 o 
   9   7  13     1864.90     1746.32     28.62 o 
  11   7  13      226.49      261.93     16.08 o 
  13   7  13      310.69      312.56     11.17 o 
 -20   8  13       18.37        9.47      6.90 o 
 -18   8  13     1444.71     1360.52     27.26 o 
 -16   8  13      610.11      627.33     15.82 o 
 -14   8  13       60.67       67.53      6.36 o 
 -12   8  13      408.81      401.83     11.78 o 
 -10   8  13     4043.29     4012.88     85.06 o 
  -8   8  13      353.25      333.51      9.39 o 
  -6   8  13      206.68      191.22      6.89 o 
  -4   8  13       98.26       91.94      5.52 o 
  -2   8  13    12567.70    12445.86    153.97 o 
   0   8  13     5050.79     4780.76     67.51 o 
   2   8  13      123.89      121.57      6.07 o 
   4   8  13      184.96      179.82      8.87 o 
   6   8  13      857.87      871.51     18.75 o 
   8   8  13      727.83      735.70     17.39 o 
  10   8  13     1380.57     1404.33     27.63 o 
  12   8  13     1487.81     1658.40     32.10 o 
 -19   9  13        2.54        9.72      6.12 o 
 -17   9  13      247.26      237.87     10.38 o 
 -15   9  13      252.91      278.67     10.79 o 
 -13   9  13      760.45      685.05     16.22 o 
 -11   9  13        1.15       -6.99      4.80 o 
  -9   9  13      476.36      334.57      9.66 o 
  -7   9  13      843.61      889.49     24.59 o 
  -5   9  13     7580.14     7539.61     95.24 o 
  -3   9  13      553.52      525.21     10.56 o 
  -1   9  13      641.79      702.15     17.97 o 
   1   9  13      156.47      126.91      6.30 o 
   3   9  13     5315.60     4989.92     75.29 o 
   5   9  13      397.71      400.44     11.97 o 
   7   9  13       26.63       24.89      5.96 o 
   9   9  13      315.68      350.44     12.38 o 
  11   9  13      120.19       98.58      8.36 o 
 -18  10  13     1892.37     1972.87     36.93 o 
 -16  10  13      191.36      204.56      9.80 o 
 -14  10  13        0.13       -1.64      5.33 o 
 -12  10  13      296.41      238.37     11.65 o 
 -10  10  13     1019.61      957.08     17.83 o 
  -8  10  13     5840.52     5643.40     79.83 o 
  -6  10  13      520.49      508.15     11.47 o 
  -4  10  13     2433.33     2336.88     32.07 o 
  -2  10  13     4183.51     4192.10     59.90 o 
   0  10  13      920.90      824.85     15.75 o 
   2  10  13      403.61      347.44      9.81 o 
   4  10  13       35.26       31.93      5.58 o 
   6  10  13      998.46     1003.50     21.26 o 
   8  10  13        1.17        3.02      6.25 o 
  10  10  13      729.67      784.33     18.72 o 
  12  10  13     1113.52     1103.38     24.17 o 
 -17  11  13      227.66      255.62     11.56 o 
 -15  11  13     1323.19     1353.29     27.06 o 
 -13  11  13     2212.33     2205.45     39.44 o 
 -11  11  13        3.94        4.91      5.33 o 
  -9  11  13      103.99      119.11      6.23 o 
  -7  11  13      493.43      424.31     11.04 o 
  -5  11  13     1040.20     1028.80     16.59 o 
  -3  11  13      324.30      343.05      8.65 o 
  -1  11  13     2176.55     1977.43     30.97 o 
   1  11  13     1899.12     1775.38     28.36 o 
   3  11  13      230.93      259.81      9.09 o 
   5  11  13      313.03      335.45     11.60 o 
   7  11  13     1021.28      983.57     21.44 o 
   9  11  13      295.67      296.14     11.74 o 
  11  11  13        8.93       -3.72      6.28 o 
 -18  12  13        6.42        8.17      7.13 o 
 -16  12  13      283.27      288.60     12.13 o 
 -14  12  13       35.64       39.62      6.68 o 
 -12  12  13       49.55       34.79      6.54 o 
 -10  12  13      143.91      139.63      6.88 o 
  -8  12  13       93.40      128.42      6.81 o 
  -6  12  13       56.78       62.17      6.28 o 
  -4  12  13       72.16       80.93      4.97 o 
  -2  12  13      305.51      344.15     10.08 o 
   0  12  13      955.03      970.36     17.97 o 
   2  12  13      264.19      263.29      9.25 o 
   4  12  13      630.61      616.03     13.95 o 
   6  12  13      610.98      614.84     16.04 o 
   8  12  13      664.97      691.03     17.59 o 
  10  12  13      643.50      723.27     18.75 o 
 -17  13  13       40.34       30.25      7.32 o 
 -15  13  13      281.72      324.54     12.49 o 
 -13  13  13        5.46        3.44      5.90 o 
 -11  13  13      231.16      211.19     10.23 o 
  -9  13  13       27.80       30.12      5.32 o 
  -7  13  13      227.42      204.36      8.27 o 
  -5  13  13        0.34        0.51      4.14 o 
  -3  13  13     3225.51     3275.61     48.83 o 
  -1  13  13      345.49      297.08      9.81 o 
   1  13  13       37.28       46.71      5.60 o 
   3  13  13      183.56      166.81      7.61 o 
   5  13  13      203.96      190.83     10.01 o 
   7  13  13      117.16      127.32      8.51 o 
   9  13  13      249.01      252.31     11.56 o 
 -16  14  13      465.81      489.29     15.24 o 
 -14  14  13        9.84       -2.20      6.49 o 
 -12  14  13      282.31      243.13     11.01 o 
 -10  14  13      804.59      805.53     16.84 o 
  -8  14  13       41.48       56.37      5.75 o 
  -6  14  13        2.34       12.04      5.22 o 
  -4  14  13     1423.50     1277.08     20.39 o 
  -2  14  13        2.25       20.27      4.89 o 
   0  14  13      932.55      978.03     18.80 o 
   2  14  13      457.78      469.21     12.45 o 
   4  14  13      311.68      313.12     10.48 o 
   6  14  13       10.67        6.89      6.28 o 
   8  14  13       10.96        9.19      6.36 o 
 -13  15  13      307.31      337.81     12.87 o 
 -11  15  13       18.20       37.02      7.13 o 
  -9  15  13      142.38      133.72      7.42 o 
  -7  15  13        0.49        8.69      5.18 o 
  -5  15  13        1.49       -5.20      4.96 o 
  -3  15  13      894.70      951.62     18.54 o 
  -1  15  13     1015.55      993.18     19.36 o 
   1  15  13      351.84      379.74     11.87 o 
   3  15  13        0.70       -8.22      5.48 o 
   5  15  13       70.56       58.17      7.52 o 
   7  15  13      183.24      165.66     10.23 o 
 -12  16  13       23.81       37.39      7.68 o 
 -10  16  13       48.63       58.89      6.48 o 
  -8  16  13        2.92       -0.62      6.25 o 
  -6  16  13       26.21       30.20      6.02 o 
  -4  16  13      133.29      106.16      7.17 o 
  -2  16  13        4.40       18.71      5.92 o 
   0  16  13      110.48       84.61      7.31 o 
   2  16  13      264.90      290.21     10.61 o 
   4  16  13     1257.15     1332.76     24.33 o 
 -11  17  13       14.71       11.31      7.27 o 
  -9  17  13        8.40        9.80      6.18 o 
  -7  17  13      414.45      443.14     12.92 o 
  -5  17  13      621.63      677.37     15.45 o 
  -3  17  13      113.26      109.48      7.54 o 
  -1  17  13        0.03       11.89      6.02 o 
   1  17  13      183.70      202.21      9.36 o 
   3  17  13      687.46      765.04     17.28 o 
  -8  18  13      416.59      438.60     11.87 o 
  -6  18  13      142.05      148.62      8.27 o 
  -4  18  13       12.69        1.97      6.74 o 
  -2  18  13        2.86        7.81      6.02 o 
   0  18  13      131.52      139.93      8.23 o 
 -22   0  14     1166.53     1127.31     34.04 o 
 -20   0  14       21.84       24.03      9.25 o 
 -18   0  14      804.62      752.31     19.94 o 
 -16   0  14      424.43      540.78     21.71 o 
 -14   0  14     5945.92     5537.59    105.88 o 
 -12   0  14     4685.43     4680.81    105.56 o 
 -10   0  14      550.69      616.35     16.03 o 
  -8   0  14     2181.16     2133.11     41.38 o 
  -6   0  14    23581.49    24354.55    329.02 o 
  -4   0  14      114.55      123.58      6.42 o 
  -2   0  14        6.84       26.73      4.02 o 
   0   0  14     3615.94     3877.95     70.84 o 
   2   0  14      431.11      303.24     10.94 o 
   4   0  14     1772.13     1578.16     32.40 o 
   6   0  14       32.50       34.58      5.19 o 
   8   0  14      328.25      375.65     13.08 o 
  10   0  14        4.18        3.61      8.15 o 
  12   0  14      610.69      632.90     22.97 o 
  14   0  14      120.98      139.72     12.54 o 
 -21   1  14      285.48      304.09     10.35 o 
 -19   1  14      516.26      560.68     13.28 o 
 -17   1  14      973.19      864.02     16.87 o 
 -15   1  14      354.92      391.43      8.81 o 
 -13   1  14      923.12      747.16     13.14 o 
 -11   1  14       92.45      104.63      4.89 o 
  -9   1  14     6736.69     6464.01     82.10 o 
  -7   1  14      946.57     1046.36     13.66 o 
  -5   1  14     5865.18     6070.66     70.91 o 
  -3   1  14      108.73      122.78      4.25 o 
  -1   1  14       17.74        7.10      2.65 o 
   1   1  14      125.48      147.74      5.91 o 
   3   1  14      132.85      116.99      4.93 o 
   5   1  14        9.35        5.25      4.08 o 
   7   1  14      470.84      429.78     10.75 o 
   9   1  14     1386.50     1386.35     23.38 o 
  11   1  14      142.95      150.96      7.31 o 
  13   1  14        5.25       -2.03      5.96 o 
 -22   2  14      205.49      186.93      8.96 o 
 -20   2  14       41.24       34.95      5.34 o 
 -18   2  14       10.18        0.00      4.84 o 
 -16   2  14      690.44      626.79     13.39 o 
 -14   2  14     3372.19     3038.27     44.97 o 
 -12   2  14      159.94      125.86      5.14 o 
 -10   2  14       68.03       54.02      4.14 o 
  -8   2  14     4170.10     4184.97     49.95 o 
  -6   2  14    12320.88    12113.37    129.96 o 
  -4   2  14     4999.70     5092.61     55.78 o 
  -2   2  14      397.11      376.50      6.80 o 
   0   2  14      201.86      170.54      7.24 o 
   2   2  14     3525.86     3139.81     50.08 o 
   4   2  14     5934.28     5552.58     77.75 o 
   6   2  14     3211.52     2980.84     43.85 o 
   8   2  14      794.99      734.58     14.64 o 
  10   2  14        4.14        5.33      4.18 o 
  12   2  14      322.48      268.68      9.91 o 
  14   2  14      372.59      348.79     13.84 o 
 -21   3  14      167.21      174.51      9.10 o 
 -19   3  14      605.10      533.49     13.28 o 
 -17   3  14      323.10      326.55     10.06 o 
 -15   3  14     2537.72     2362.11     36.25 o 
 -13   3  14      702.81      646.66     13.41 o 
 -11   3  14      663.61      473.46     10.78 o 
  -9   3  14      211.73      276.21      9.06 o 
  -7   3  14     4702.51     4504.82     53.45 o 
  -5   3  14     1887.58     1941.64     22.76 o 
  -3   3  14      142.17      127.47      5.06 o 
  -1   3  14     1412.08     1313.54     19.04 o 
   1   3  14      928.90      887.92     15.63 o 
   3   3  14      497.95      435.39     13.17 o 
   5   3  14      699.18      702.11     13.95 o 
   7   3  14      390.32      373.90     10.20 o 
   9   3  14      263.29      227.95      8.81 o 
  11   3  14       13.90        3.18      5.09 o 
  13   3  14      618.67      671.45     15.49 o 
 -20   4  14      118.61      113.04      7.31 o 
 -18   4  14      491.55      457.51     12.14 o 
 -16   4  14     1132.75      973.21     18.39 o 
 -14   4  14     2078.17     2067.26     36.39 o 
 -12   4  14     1363.36     1370.72     23.67 o 
 -10   4  14     8343.30     8188.23    137.74 o 
  -8   4  14     9608.01     9708.78    121.35 o 
  -6   4  14     7159.46     6988.22     85.72 o 
  -4   4  14    14198.77    14043.13    160.02 o 
  -2   4  14      276.67      287.22      7.04 o 
   0   4  14     1192.13     1089.01     17.85 o 
   2   4  14      420.78      369.68      9.44 o 
   4   4  14     2989.71     2879.69     42.33 o 
   6   4  14     2076.30     2019.58     35.00 o 
   8   4  14      401.10      419.45     10.78 o 
  10   4  14        0.14        2.70      4.99 o 
  12   4  14       82.19       63.27      6.48 o 
 -21   5  14       36.86       38.45      6.76 o 
 -19   5  14      139.68      131.91      7.42 o 
 -17   5  14      155.05      213.57      9.09 o 
 -15   5  14      624.58      552.42     12.86 o 
 -13   5  14        8.22       10.43      4.78 o 
 -11   5  14       37.56       30.51      4.62 o 
  -9   5  14     1108.16     1023.82     26.92 o 
  -7   5  14    15313.67    15375.12    209.04 o 
  -5   5  14     6187.68     5886.83     74.40 o 
  -3   5  14       37.06       44.05      4.00 o 
  -1   5  14      916.29      871.82     21.22 o 
   1   5  14      789.64      793.65     13.25 o 
   3   5  14     2129.76     2095.98     31.94 o 
   5   5  14      308.01      261.86      8.70 o 
   7   5  14      650.05      642.62     15.27 o 
   9   5  14       60.42       67.01      5.75 o 
  11   5  14      374.77      389.39     11.45 o 
  13   5  14      106.65      107.79      7.54 o 
 -20   6  14      297.29      329.23     11.88 o 
 -18   6  14      350.29      307.49     10.61 o 
 -16   6  14     4688.69     4540.01     65.71 o 
 -14   6  14        4.16       18.31      5.76 o 
 -12   6  14       17.89       39.06      5.76 o 
 -10   6  14      968.77      991.00     19.91 o 
  -8   6  14       29.45       55.55      5.09 o 
  -6   6  14       35.25       72.88      5.42 o 
  -4   6  14     2900.33     3092.68     40.72 o 
  -2   6  14       12.14       33.54      4.62 o 
   0   6  14      369.55      355.61      9.69 o 
   2   6  14      936.61      946.23     26.35 o 
   4   6  14     4820.99     4483.67     86.00 o 
   6   6  14      151.21      145.32      7.26 o 
   8   6  14      201.66      205.45      9.65 o 
  10   6  14       12.96       10.63      5.48 o 
  12   6  14       14.90        2.49      5.69 o 
 -19   7  14       13.36        1.33      6.68 o 
 -17   7  14     1523.06     1526.02     29.38 o 
 -15   7  14       28.88       14.71      6.12 o 
 -13   7  14       17.80       20.09      7.37 o 
 -11   7  14     2621.47     2594.20     74.28 o 
  -9   7  14      638.16      608.63     12.69 o 
  -7   7  14      277.81      262.43      8.23 o 
  -5   7  14      369.19      389.37     13.72 o 
  -3   7  14     3581.06     3578.78     46.82 o 
  -1   7  14     5381.98     5214.46     73.04 o 
   1   7  14     1067.71     1091.79     18.68 o 
   3   7  14      621.12      604.79     14.49 o 
   5   7  14       30.42       20.67      5.19 o 
   7   7  14      195.10      204.98      9.41 o 
   9   7  14      208.82      177.75      9.07 o 
  11   7  14      494.54      535.70     13.77 o 
 -20   8  14      661.43      736.05     19.14 o 
 -18   8  14       94.84       84.70      9.49 o 
 -16   8  14       12.41       19.73      6.04 o 
 -14   8  14        0.08        1.50      5.58 o 
 -12   8  14      437.07      370.08     12.51 o 
 -10   8  14     4924.27     4876.81     77.92 o 
  -8   8  14        0.09       -1.48      4.08 o 
  -6   8  14      915.51      911.60     16.72 o 
  -4   8  14        0.81       -1.04      3.61 o 
  -2   8  14       17.52       39.79      4.90 o 
   0   8  14     2147.75     2116.25     32.51 o 
   2   8  14        2.74        4.32      4.27 o 
   4   8  14       75.55       75.01      6.54 o 
   6   8  14      198.17      158.54      8.27 o 
   8   8  14       26.10       21.03      7.59 o 
  10   8  14      135.49      138.61      9.83 o 
  12   8  14      175.15      161.12      9.80 o 
 -19   9  14     1495.75     1580.87     31.32 o 
 -17   9  14        1.79       14.59      6.45 o 
 -15   9  14        7.09        0.53      5.96 o 
 -13   9  14      147.09      115.78      7.46 o 
 -11   9  14     1513.62     1444.49     27.24 o 
  -9   9  14      572.58      601.95     12.98 o 
  -7   9  14      426.48      481.17     11.45 o 
  -5   9  14      196.73      221.06     16.68 o 
  -3   9  14      163.74      157.65      5.90 o 
  -1   9  14     1343.69     1434.70     23.51 o 
   1   9  14      531.05      544.16     12.31 o 
   3   9  14       58.73       52.43      5.96 o 
   5   9  14       13.76        4.56      5.33 o 
   7   9  14     1104.22     1137.88     23.39 o 
   9   9  14      950.48      995.81     21.85 o 
  11   9  14      375.82      443.89     17.25 o 
 -18  10  14        0.04       12.13      6.68 o 
 -16  10  14      412.12      403.95     13.30 o 
 -14  10  14       13.94       11.39      6.12 o 
 -12  10  14      303.82      274.02     10.79 o 
 -10  10  14      153.35      174.13      9.16 o 
  -8  10  14     1250.61     1219.12     24.13 o 
  -6  10  14      951.17      898.36     17.12 o 
  -4  10  14     2225.10     2193.55     30.71 o 
  -2  10  14       69.23       81.11      5.92 o 
   0  10  14     1543.66     1515.19     27.17 o 
   2  10  14      519.72      532.95     12.58 o 
   4  10  14      684.43      652.36     16.04 o 
   6  10  14       61.04       39.47      6.74 o 
   8  10  14       18.38       28.91      6.49 o 
  10  10  14      560.07      570.11     16.40 o 
 -17  11  14       15.95        1.55      6.54 o 
 -15  11  14      127.31      108.48      8.46 o 
 -13  11  14       68.66       53.03      6.90 o 
 -11  11  14      201.17      182.45      9.23 o 
  -9  11  14     3468.68     3440.34     50.91 o 
  -7  11  14      237.45      246.36      8.67 o 
  -5  11  14      276.39      315.23      8.46 o 
  -3  11  14        2.15       -1.96      5.92 o 
  -1  11  14     2049.80     2116.09     33.06 o 
   1  11  14       39.72       34.14      5.37 o 
   3  11  14      276.20      308.55     10.79 o 
   5  11  14     2515.94     2495.21     43.31 o 
   7  11  14      575.10      529.78     14.88 o 
   9  11  14     1628.20     1754.23     33.44 o 
 -16  12  14        4.34        2.40      6.68 o 
 -14  12  14       74.94       72.40      7.68 o 
 -12  12  14     1405.80     1371.16     27.24 o 
 -10  12  14       43.79       56.07      6.02 o 
  -8  12  14       34.96       34.95      5.48 o 
  -6  12  14        1.58        0.50      4.62 o 
  -4  12  14      915.35      923.80     15.86 o 
  -2  12  14       88.61       71.19      6.07 o 
   0  12  14       98.55       85.49      6.48 o 
   2  12  14     1516.41     1575.06     26.43 o 
   4  12  14      467.04      428.67     13.33 o 
   6  12  14      279.80      274.90     11.39 o 
   8  12  14      390.71      414.54     14.29 o 
 -15  13  14        0.57       -2.28      6.16 o 
 -13  13  14      290.97      310.08     12.13 o 
 -11  13  14       70.76       82.58      7.68 o 
  -9  13  14     1681.95     1599.32     26.95 o 
  -7  13  14      466.32      444.50     11.74 o 
  -5  13  14        5.46        6.89      4.78 o 
  -3  13  14     1322.14     1316.55     21.57 o 
  -1  13  14     1162.80     1219.18     21.70 o 
   1  13  14     3331.52     3207.18     48.00 o 
   3  13  14      491.44      465.85     12.43 o 
   5  13  14        5.07        3.87      6.04 o 
   7  13  14      129.78      124.03      9.01 o 
 -14  14  14       25.37       18.97      7.32 o 
 -12  14  14      691.07      711.43     18.34 o 
 -10  14  14     1923.91     1884.93     31.12 o 
  -8  14  14       16.09       19.68      5.57 o 
  -6  14  14       34.84       36.06      6.60 o 
  -4  14  14      165.89      148.04      7.57 o 
  -2  14  14     2800.43     2719.12     41.77 o 
   0  14  14      398.75      397.53     11.74 o 
   2  14  14        0.28       -1.97      5.32 o 
   4  14  14       27.08       17.95      6.28 o 
   6  14  14      599.11      615.15     16.81 o 
 -13  15  14       68.80       91.89      8.83 o 
 -11  15  14     1524.44     1623.45     31.50 o 
  -9  15  14      934.38     1024.66     19.91 o 
  -7  15  14     1366.74     1374.01     24.34 o 
  -5  15  14        3.54       -1.56      4.98 o 
  -3  15  14     2768.93     2918.58     44.81 o 
  -1  15  14       56.55       80.52      6.88 o 
   1  15  14     1260.90     1272.85     23.10 o 
   3  15  14      398.44      403.39     12.28 o 
   5  15  14        0.05       -6.43      6.49 o 
 -12  16  14     1181.77     1410.69     29.18 o 
 -10  16  14      381.31      404.87     12.28 o 
  -8  16  14        0.52       -8.35      5.57 o 
  -6  16  14      171.37      179.48      8.27 o 
  -4  16  14      260.55      297.65     12.17 o 
  -2  16  14      986.86      998.94     19.78 o 
   0  16  14        3.53       -1.57      6.18 o 
   2  16  14       91.59       87.19      7.42 o 
   4  16  14        0.82       -2.17      6.90 o 
  -9  17  14      479.71      508.48     13.93 o 
  -7  17  14      545.34      538.75     13.93 o 
  -5  17  14      390.71      415.15     14.29 o 
  -3  17  14        6.41        6.37      6.02 o 
  -1  17  14     1395.09     1361.46     24.75 o 
   1  17  14      136.76      163.12      8.70 o 
 -21   1  15       13.14       15.89      6.74 o 
 -19   1  15      164.70      170.60      8.15 o 
 -17   1  15        4.40        1.99      5.02 o 
 -15   1  15        0.07       -4.15      4.07 o 
 -13   1  15      117.33      125.83      5.37 o 
 -11   1  15        9.87       19.81      3.82 o 
  -9   1  15     2922.22     3062.26     53.85 o 
  -7   1  15     2709.79     2729.58     33.75 o 
  -5   1  15      816.57      824.78     18.20 o 
  -3   1  15      459.69      460.68      7.99 o 
  -1   1  15      582.95      496.29      8.80 o 
   1   1  15     1547.81     1349.21     19.66 o 
   3   1  15      121.11      103.37      6.99 o 
   5   1  15      160.84      186.07      7.70 o 
   7   1  15      163.99      137.50      6.52 o 
   9   1  15        6.02       10.03      5.33 o 
  11   1  15      191.62      154.35      8.46 o 
  13   1  15        0.23       -5.01      5.96 o 
 -20   2  15      104.27      109.16      6.51 o 
 -18   2  15       98.44       76.68      6.30 o 
 -16   2  15      101.52       87.44      5.92 o 
 -14   2  15       17.51       12.89      4.90 o 
 -12   2  15        7.48        3.40      4.98 o 
 -10   2  15     2273.98     2075.05     28.94 o 
  -8   2  15    12956.57    12899.16    160.84 o 
  -6   2  15     5576.41     5827.59     60.21 o 
  -4   2  15      254.04      237.70      8.02 o 
  -2   2  15      442.20      459.63      8.39 o 
   0   2  15      883.45      661.09     17.12 o 
   2   2  15      466.66      368.27      9.36 o 
   4   2  15     1487.58     1415.81     23.21 o 
   6   2  15      401.07      344.55      9.78 o 
   8   2  15       38.79       41.20      5.22 o 
  10   2  15      274.65      266.46      9.66 o 
  12   2  15     1358.11     1331.33     26.87 o 
 -21   3  15       39.46       27.59      6.35 o 
 -19   3  15      447.60      444.69     12.29 o 
 -17   3  15      126.80      108.06      6.76 o 
 -15   3  15      155.14      116.84      6.76 o 
 -13   3  15       69.00       72.67      5.48 o 
 -11   3  15     1520.22     1393.95     22.82 o 
  -9   3  15     4010.97     3959.79     56.44 o 
  -7   3  15     5584.78     5997.10     76.08 o 
  -5   3  15      747.09      763.94     11.83 o 
  -3   3  15      591.90      604.14      9.99 o 
  -1   3  15        8.82        0.82      3.54 o 
   1   3  15      594.95      471.57     11.78 o 
   3   3  15     2345.22     2071.35     31.68 o 
   5   3  15      382.64      347.83      9.66 o 
   7   3  15       85.19       80.25      5.82 o 
   9   3  15       82.96       66.74      5.88 o 
  11   3  15      343.54      365.32     13.94 o 
  13   3  15       48.31       54.71      6.72 o 
 -20   4  15      611.62      567.67     14.24 o 
 -18   4  15     1981.39     2077.96     33.47 o 
 -16   4  15      462.23      445.58     11.74 o 
 -14   4  15      127.94      144.86      7.17 o 
 -12   4  15       29.57       26.12      5.09 o 
 -10   4  15       37.16       16.12      4.27 o 
  -8   4  15     3600.62     3682.35     52.85 o 
  -6   4  15        0.88        9.14      3.91 o 
  -4   4  15        1.06        6.08      3.61 o 
  -2   4  15     6141.30     6296.87     79.36 o 
   0   4  15     1550.49     1442.99     26.87 o 
   2   4  15      614.80      644.05     13.00 o 
   4   4  15      146.39       94.52      6.36 o 
   6   4  15      325.98      244.23      8.39 o 
   8   4  15       27.66       34.25      5.32 o 
  10   4  15       95.11       93.49      7.00 o 
  12   4  15       58.20       52.41      5.95 o 
 -21   5  15        7.20        0.70      5.92 o 
 -19   5  15      110.16      116.31      7.46 o 
 -17   5  15      112.40      112.39      6.88 o 
 -15   5  15     2073.26     2068.49     32.78 o 
 -13   5  15     3835.20     3646.74     66.10 o 
 -11   5  15     4422.67     4215.67    123.93 o 
  -9   5  15      228.08      180.11      9.07 o 
  -7   5  15     1073.19     1081.30     28.79 o 
  -5   5  15     2019.52     2010.21     27.86 o 
  -3   5  15     5179.43     5138.16     65.55 o 
  -1   5  15     3320.72     3239.99     56.35 o 
   1   5  15     1689.68     1622.82     37.74 o 
   3   5  15      219.49      237.39      8.15 o 
   5   5  15      309.26      303.26      9.51 o 
   7   5  15      237.51      249.31      8.56 o 
   9   5  15        4.93        4.32      5.09 o 
  11   5  15        7.69        0.94      5.60 o 
 -20   6  15      390.27      412.00     14.11 o 
 -18   6  15     1673.52     1691.49     32.10 o 
 -16   6  15     1265.37     1390.77     30.15 o 
 -14   6  15        1.77       -2.15      5.58 o 
 -12   6  15      509.51      487.11     13.30 o 
 -10   6  15     9768.17     9998.89    210.80 o 
  -8   6  15      161.28      126.21      9.04 o 
  -6   6  15     5629.34     5571.02     71.35 o 
  -4   6  15     1990.40     1942.95     27.13 o 
  -2   6  15      416.81      336.03      9.35 o 
   0   6  15     3842.59     3760.74     56.44 o 
   2   6  15     3595.65     3328.55     93.12 o 
   4   6  15      118.14       91.02      6.36 o 
   6   6  15      101.75      111.44      6.48 o 
   8   6  15      127.91      135.96      6.72 o 
  10   6  15      758.02      736.07     16.01 o 
  12   6  15     1036.36     1083.68     21.28 o 
 -19   7  15       74.77       69.26     10.27 o 
 -17   7  15      703.38      757.14     18.54 o 
 -15   7  15      653.69      681.93     16.81 o 
 -13   7  15     2689.66     2784.75     47.18 o 
 -11   7  15       46.38       44.00      6.36 o 
  -9   7  15     1073.81      970.36     28.96 o 
  -7   7  15      876.30     1004.21     18.10 o 
  -5   7  15       56.74       75.08      4.89 o 
  -3   7  15     3872.34     3948.48     51.57 o 
  -1   7  15     1374.09     1315.16     22.13 o 
   1   7  15     2454.93     2516.61     42.91 o 
   3   7  15      132.32      145.57      7.91 o 
   5   7  15     4090.65     3870.33     63.23 o 
   7   7  15      540.35      509.35     13.89 o 
   9   7  15        1.61        0.54      5.61 o 
  11   7  15      692.03      699.37     18.17 o 
 -18   8  15      743.37      701.57     18.34 o 
 -16   8  15     1923.30     2022.24     36.93 o 
 -14   8  15      143.80      112.70      7.91 o 
 -12   8  15      174.13      172.80      8.87 o 
 -10   8  15     5118.47     5215.14     82.94 o 
  -8   8  15       99.30       98.26      5.88 o 
  -6   8  15     1005.16      997.16     17.94 o 
  -4   8  15      127.41      129.96      5.74 o 
  -2   8  15     1900.00     1843.06     29.05 o 
   0   8  15      501.37      506.60     11.89 o 
   2   8  15     1191.27     1133.94     27.47 o 
   4   8  15        0.24       -3.15      4.98 o 
   6   8  15      122.71      133.59      7.91 o 
   8   8  15        0.80        0.07      5.90 o 
  10   8  15        1.32       -4.49      6.28 o 
 -19   9  15       11.02       13.04      7.06 o 
 -17   9  15       22.22       23.60      6.90 o 
 -15   9  15       89.64       96.24      7.91 o 
 -13   9  15     2382.93     2324.39     41.18 o 
 -11   9  15       29.22       24.87      6.12 o 
  -9   9  15      572.01      572.81     12.72 o 
  -7   9  15     1390.85     1218.76     21.69 o 
  -5   9  15     2454.54     2239.43     31.45 o 
  -3   9  15      774.29      733.59     14.64 o 
  -1   9  15      895.20      892.93     22.46 o 
   1   9  15       11.86        3.89      4.68 o 
   3   9  15      815.14      760.56     17.39 o 
   5   9  15      618.40      631.46     15.84 o 
   7   9  15      872.97      908.56     20.68 o 
   9   9  15      702.08      738.97     18.72 o 
 -18  10  15     1446.61     1598.03     31.70 o 
 -16  10  15      431.32      459.10     14.74 o 
 -14  10  15       53.48       61.81      6.90 o 
 -12  10  15      645.90      659.72     16.22 o 
 -10  10  15        0.74        3.45      5.33 o 
  -8  10  15       46.64       53.98      5.71 o 
  -6  10  15      530.08      512.43     12.11 o 
  -4  10  15     1123.99     1107.67     17.88 o 
  -2  10  15      371.24      358.07     10.48 o 
   0  10  15       83.89       89.73      6.07 o 
   2  10  15       51.06       49.24      6.12 o 
   4  10  15       13.59        7.64      5.58 o 
   6  10  15       76.62       70.15      7.13 o 
   8  10  15       33.48       34.79      7.13 o 
  10  10  15       29.49       17.91      7.46 o 
 -17  11  15       67.23       75.66      8.46 o 
 -15  11  15      545.69      524.06     15.65 o 
 -13  11  15       10.07       -1.37      6.12 o 
 -11  11  15      984.20      940.96     21.44 o 
  -9  11  15       47.40       41.22      5.48 o 
  -7  11  15       11.66        2.10      4.62 o 
  -5  11  15     1710.89     1615.42     26.53 o 
  -3  11  15       12.30       10.06      4.91 o 
  -1  11  15       52.40       85.77      6.18 o 
   1  11  15       23.17       19.94      5.22 o 
   3  11  15     1038.42      948.93     20.49 o 
   5  11  15      160.71      137.06      8.46 o 
   7  11  15      168.13      183.01      9.41 o 
   9  11  15      372.91      362.26     13.72 o 
 -16  12  15      110.83      110.82      8.77 o 
 -14  12  15       64.83       65.31      7.68 o 
 -12  12  15     4485.72     4588.14     75.20 o 
 -10  12  15       25.72       20.51      6.36 o 
  -8  12  15      140.82      157.76      7.57 o 
  -6  12  15      251.46      272.55      9.51 o 
  -4  12  15      150.78      175.72      7.87 o 
  -2  12  15      359.25      315.80     10.32 o 
   0  12  15        6.56       -2.43      5.22 o 
   2  12  15        0.41       -7.63      5.09 o 
   4  12  15      592.15      608.44     16.01 o 
   6  12  15      419.39      406.81     13.89 o 
   8  12  15        3.03        2.69      6.68 o 
 -15  13  15      993.67     1015.83     23.19 o 
 -13  13  15      171.39      180.78      9.84 o 
 -11  13  15      505.91      476.78     14.46 o 
  -9  13  15      281.90      281.79     10.06 o 
  -7  13  15       54.63       53.83      5.82 o 
  -5  13  15        4.19       -8.00      5.33 o 
  -3  13  15      303.56      292.80      9.34 o 
  -1  13  15      109.05       96.91      7.00 o 
   1  13  15        9.04       24.64      6.35 o 
   3  13  15      863.04      868.74     20.09 o 
   5  13  15      286.90      289.88     12.38 o 
   7  13  15       28.75       39.96      7.38 o 
 -14  14  15      350.32      316.30     13.49 o 
 -12  14  15        0.04        4.47      6.90 o 
 -10  14  15       60.47       68.67      7.68 o 
  -8  14  15       33.04       37.88      5.88 o 
  -6  14  15      171.28      153.37      7.01 o 
  -4  14  15      612.04      637.23     16.62 o 
  -2  14  15      345.00      416.21     11.87 o 
   0  14  15        7.52       15.47      5.78 o 
   2  14  15      847.60      861.04     17.97 o 
   4  14  15      113.52      124.57      8.68 o 
   6  14  15       28.62       27.37      7.13 o 
 -11  15  15        2.95        4.60      7.13 o 
  -9  15  15       51.45       48.39      6.44 o 
  -7  15  15      474.45      501.57     13.37 o 
  -5  15  15       62.88       59.83      7.22 o 
  -3  15  15      579.16      589.67     14.64 o 
  -1  15  15       18.80       34.32      6.25 o 
   1  15  15       69.62       65.87      7.00 o 
   3  15  15      509.93      532.59     16.01 o 
 -10  16  15      173.29      155.35      9.65 o 
  -8  16  15        0.08       -4.02      5.88 o 
  -6  16  15      836.38      858.61     20.49 o 
  -4  16  15       52.82       35.94      7.32 o 
  -2  16  15      156.84      188.38      8.96 o 
   0  16  15       28.32       25.01      6.94 o 
   2  16  15      243.04      250.81     12.09 o 
  -7  17  15       35.60       33.64      7.46 o 
  -5  17  15      254.38      313.65     12.91 o 
  -3  17  15       72.93       90.28      8.46 o 
 -20   0  16     1471.97     1539.20     42.11 o 
 -18   0  16      818.68      853.42     37.90 o 
 -16   0  16        0.30        4.96      6.12 o 
 -14   0  16       72.22       68.64      7.29 o 
 -12   0  16        0.46       -7.81      5.21 o 
 -10   0  16     1329.32     1164.75     27.76 o 
  -8   0  16     1177.71     1152.83     25.30 o 
  -6   0  16      481.04      430.83     11.20 o 
  -4   0  16     2722.06     2819.25     45.83 o 
  -2   0  16      150.22      131.27      6.36 o 
   0   0  16       13.54       51.74      6.12 o 
   2   0  16      324.12      289.90     14.74 o 
   4   0  16      735.24      746.02     19.04 o 
   6   0  16        0.85       -3.87      8.51 o 
   8   0  16     1096.29     1106.43     31.72 o 
  10   0  16      802.59      855.29     27.88 o 
  12   0  16     1701.95     1724.88     46.48 o 
 -21   1  16      201.10      201.41     10.42 o 
 -19   1  16     1376.41     1370.73     24.06 o 
 -17   1  16     1106.63     1013.94     19.09 o 
 -15   1  16     1251.57     1090.79     19.64 o 
 -13   1  16       19.93       12.03      4.68 o 
 -11   1  16     1257.40     1156.53     17.99 o 
  -9   1  16     3040.15     2984.38     40.10 o 
  -7   1  16     4647.17     4588.79     54.96 o 
  -5   1  16     5081.40     5196.80     57.28 o 
  -3   1  16      409.59      341.95      6.93 o 
  -1   1  16      548.78      527.90     11.17 o 
   1   1  16     2166.89     1923.51     29.74 o 
   3   1  16     2156.18     2004.08     30.97 o 
   5   1  16       85.71       88.33      5.72 o 
   7   1  16      443.67      431.03     12.56 o 
   9   1  16      130.66      134.99      7.74 o 
  11   1  16       76.31       64.38      7.32 o 
 -20   2  16       69.89       77.17      6.28 o 
 -18   2  16      253.69      243.20      9.63 o 
 -16   2  16       16.43       13.37      4.90 o 
 -14   2  16      132.14      158.03      7.09 o 
 -12   2  16       35.93        7.55      4.39 o 
 -10   2  16     3067.08     3187.71     42.63 o 
  -8   2  16      359.85      314.47      8.02 o 
  -6   2  16     2072.05     2079.90     23.37 o 
  -4   2  16      301.29      325.31      8.01 o 
  -2   2  16        2.33        3.34      3.54 o 
   0   2  16     1175.84     1052.93     17.97 o 
   2   2  16        3.62        6.78      4.31 o 
   4   2  16       19.21        7.18      4.19 o 
   6   2  16       16.69       19.08      4.78 o 
   8   2  16      431.29      456.77     11.61 o 
  10   2  16      285.60      309.80     11.78 o 
  12   2  16      229.60      217.40     11.20 o 
 -21   3  16        2.01        3.78      6.02 o 
 -19   3  16      758.34      689.56     15.49 o 
 -17   3  16     1458.06     1391.63     24.34 o 
 -15   3  16     2038.12     2036.36     32.24 o 
 -13   3  16        2.73       -7.46      4.97 o 
 -11   3  16     1876.51     1984.46     30.85 o 
  -9   3  16      574.51      581.42     16.89 o 
  -7   3  16     6011.13     5979.13     83.42 o 
  -5   3  16      129.74      129.57      4.79 o 
  -3   3  16     2911.74     2774.29     34.33 o 
  -1   3  16      965.48      994.90     17.28 o 
   1   3  16      330.23      316.11     12.27 o 
   3   3  16     7278.26     6889.45    106.36 o 
   5   3  16      692.69      687.85     14.36 o 
   7   3  16        1.58        7.79      4.72 o 
   9   3  16      178.78      174.20      8.15 o 
  11   3  16       44.79       35.66      6.30 o 
 -20   4  16       35.37       32.31      6.30 o 
 -18   4  16      623.29      676.05     15.04 o 
 -16   4  16      158.26      180.02      8.21 o 
 -14   4  16      289.68      257.48      9.25 o 
 -12   4  16      529.51      466.47     13.12 o 
 -10   4  16      279.23      347.75     11.01 o 
  -8   4  16      971.95      982.30     17.41 o 
  -6   4  16      638.23      548.95     12.04 o 
  -4   4  16      153.10      137.94      5.68 o 
  -2   4  16      944.27      867.46     15.63 o 
   0   4  16      563.39      537.09     11.89 o 
   2   4  16        9.04        8.03      4.53 o 
   4   4  16      522.90      538.45     13.72 o 
   6   4  16     1174.80     1117.10     19.91 o 
   8   4  16       30.75       24.91      5.18 o 
  10   4  16      295.18      294.15     10.72 o 
 -19   5  16      826.74      790.26     19.32 o 
 -17   5  16      901.27      848.42     19.50 o 
 -15   5  16      861.36      778.88     18.17 o 
 -13   5  16       82.45      121.58      7.32 o 
 -11   5  16      320.75      347.00     19.56 o 
  -9   5  16     1185.42     1142.24     23.00 o 
  -7   5  16     5453.99     5313.23     74.98 o 
  -5   5  16      155.58      141.53      5.74 o 
  -3   5  16        4.06       -1.93      4.53 o 
  -1   5  16     1538.53     1284.37     21.58 o 
   1   5  16      306.88      259.16     10.27 o 
   3   5  16      347.81      279.56     10.06 o 
   5   5  16      184.62      144.40      7.06 o 
   7   5  16       91.51      102.92      7.04 o 
   9   5  16      214.46      213.31      9.12 o 
  11   5  16        1.27        7.09      5.88 o 
 -20   6  16       25.24       42.21     11.07 o 
 -18   6  16        2.27       10.15      6.54 o 
 -16   6  16       13.91       15.08      6.19 o 
 -14   6  16      127.36      122.03     10.72 o 
 -12   6  16      903.29      940.08     19.91 o 
 -10   6  16     3419.00     3560.88     58.38 o 
  -8   6  16      355.58      334.70      9.51 o 
  -6   6  16     1677.87     1499.25     22.41 o 
  -4   6  16      269.14      239.56      7.29 o 
  -2   6  16     2213.96     2117.62     32.51 o 
   0   6  16       20.30       48.96      5.58 o 
   2   6  16      157.33      142.02      7.46 o 
   4   6  16      122.80       98.97      6.74 o 
   6   6  16        0.18       -5.41      5.25 o 
   8   6  16      726.15      669.43     16.99 o 
  10   6  16      771.99      764.67     18.94 o 
 -19   7  16       25.97       29.72      7.32 o 
 -17   7  16       27.36       23.40      6.90 o 
 -15   7  16        9.68       -1.57      5.61 o 
 -13   7  16      283.64      323.17     11.97 o 
 -11   7  16     1144.17     1126.91     25.23 o 
  -9   7  16     2108.14     1992.24     37.41 o 
  -7   7  16     2676.13     2495.25     37.76 o 
  -5   7  16      985.16      930.18     15.33 o 
  -3   7  16       26.98       21.28      4.72 o 
  -1   7  16      413.64      364.90     12.51 o 
   1   7  16      787.72      747.99     16.81 o 
   3   7  16     1318.51     1185.90     27.24 o 
   5   7  16      900.31      859.51     21.02 o 
   7   7  16       93.46      106.91      8.60 o 
   9   7  16      249.46      255.65     13.40 o 
 -18   8  16       70.89       60.31     12.06 o 
 -16   8  16      142.92      196.79     10.72 o 
 -14   8  16        2.56        0.64      5.90 o 
 -12   8  16       34.74       42.83      6.74 o 
 -10   8  16     5198.40     4859.39     78.30 o 
  -8   8  16       97.04      101.53      6.13 o 
  -6   8  16     1119.23     1174.78     26.20 o 
  -4   8  16      225.79      199.62      8.27 o 
  -2   8  16     2285.07     2239.51     34.59 o 
   0   8  16      361.75      352.57      9.81 o 
   2   8  16      455.27      415.05     14.29 o 
   4   8  16       62.55       58.49      6.36 o 
   6   8  16        1.88       -4.39      5.58 o 
   8   8  16      499.08      525.37     17.55 o 
  10   8  16      169.81      199.08     11.89 o 
 -17   9  16      100.56       78.84      8.05 o 
 -15   9  16       48.28       53.39      7.06 o 
 -13   9  16       17.18       18.75      6.54 o 
 -11   9  16      160.42      183.57      9.02 o 
  -9   9  16        4.49       -6.94      5.11 o 
  -7   9  16     2807.32     2730.86     51.85 o 
  -5   9  16       85.68       59.26      5.10 o 
  -3   9  16       46.83       65.01      5.72 o 
  -1   9  16      569.02      563.67     13.00 o 
   1   9  16        1.84       -3.29      5.33 o 
   3   9  16       45.62       36.57      6.36 o 
   5   9  16        1.38       -7.19      5.58 o 
   7   9  16        1.10        5.13      6.36 o 
   9   9  16      383.88      395.69     16.03 o 
 -16  10  16     1263.52     1321.74     27.24 o 
 -14  10  16      307.16      301.81     15.41 o 
 -12  10  16     4473.00     4522.18     74.05 o 
 -10  10  16      167.21      148.28     10.43 o 
  -8  10  16      190.66      213.20      8.67 o 
  -6  10  16       67.65       52.12      5.48 o 
  -4  10  16     1676.96     1514.41     30.03 o 
  -2  10  16     1837.21     1826.80     29.67 o 
   0  10  16     2174.87     2109.29     37.19 o 
   2  10  16      590.47      601.15     15.47 o 
   4  10  16      894.92      824.81     19.14 o 
   6  10  16      591.97      579.34     16.01 o 
   8  10  16      641.41      591.06     17.02 o 
 -17  11  16      475.70      550.82     16.62 o 
 -15  11  16      384.86      401.78     13.72 o 
 -13  11  16     1488.72     1456.41     29.00 o 
 -11  11  16     1975.97     2003.55     36.53 o 
  -9  11  16       33.57       33.73      5.60 o 
  -7  11  16       76.19       90.79      6.18 o 
  -5  11  16      116.82       98.27      7.82 o 
  -3  11  16      224.74      202.64      8.60 o 
  -1  11  16       95.55      109.26      6.63 o 
   1  11  16        3.35       -2.73      5.76 o 
   3  11  16       23.29       15.74      6.54 o 
   5  11  16      254.13      205.40     10.34 o 
   7  11  16     1050.49     1145.27     24.94 o 
 -16  12  16        2.25        2.58      7.13 o 
 -14  12  16       23.35       18.11      6.79 o 
 -12  12  16     1936.58     1893.44     54.26 o 
 -10  12  16       48.91       66.06      7.52 o 
  -8  12  16       21.79       18.24      5.32 o 
  -6  12  16        4.22        0.73      4.78 o 
  -4  12  16     2766.28     2822.67     43.14 o 
  -2  12  16     1348.39     1510.41     25.85 o 
   0  12  16      190.04      200.95      8.74 o 
   2  12  16       24.57       13.75      6.36 o 
   4  12  16      544.92      576.83     16.04 o 
   6  12  16      154.88      167.20      9.65 o 
 -13  13  16        9.90       16.17      8.52 o 
 -11  13  16       53.22       52.22      9.16 o 
  -9  13  16      983.39      980.48     19.21 o 
  -7  13  16       14.96       22.58      5.60 o 
  -5  13  16      274.33      230.55     11.01 o 
  -3  13  16       75.16       62.81      5.83 o 
  -1  13  16     1292.14     1438.93     25.03 o 
   1  13  16       66.81       72.67      6.88 o 
   3  13  16       32.61       24.40      7.13 o 
   5  13  16      604.02      635.13     17.86 o 
 -12  14  16      716.97      738.56     19.32 o 
 -10  14  16      989.80     1023.23     22.58 o 
  -8  14  16      103.34       99.24      7.17 o 
  -6  14  16      344.57      326.97     14.24 o 
  -4  14  16      179.35      167.16      9.23 o 
  -2  14  16      740.00      788.67     16.85 o 
   0  14  16       58.43       66.62      6.84 o 
   2  14  16      170.79      159.70      9.65 o 
   4  14  16      104.19      104.22      8.68 o 
 -11  15  16      764.97      831.66     20.47 o 
  -9  15  16      215.82      222.00      9.78 o 
  -7  15  16      218.25      212.26     11.26 o 
  -5  15  16      191.87      190.00     10.01 o 
  -3  15  16       11.52       10.13      5.60 o 
  -1  15  16      144.23      146.34      8.12 o 
   1  15  16      187.96      166.36      9.83 o 
  -8  16  16       97.43       80.47      6.80 o 
  -6  16  16      887.66      909.56     21.64 o 
  -4  16  16      816.58      841.38     20.49 o 
  -2  16  16     1468.23     1461.61     26.28 o 
 -19   1  17      783.71      774.95     18.54 o 
 -17   1  17      309.84      348.04     12.22 o 
 -15   1  17      135.79      133.91      7.04 o 
 -13   1  17       79.60       59.53      5.66 o 
 -11   1  17       24.06       15.07      4.68 o 
  -9   1  17      383.46      365.45     13.84 o 
  -7   1  17      602.02      529.99     10.25 o 
  -5   1  17        1.05        3.84      3.30 o 
  -3   1  17      503.81      477.68      9.77 o 
  -1   1  17     6162.68     5774.83     80.52 o 
   1   1  17     1191.87     1065.73     18.67 o 
   3   1  17      208.39      171.62      8.49 o 
   5   1  17      574.57      521.04     13.89 o 
   7   1  17       58.03       54.46      6.74 o 
   9   1  17      115.60       88.39      7.32 o 
  11   1  17       62.69       74.42      7.68 o 
 -20   2  17       13.86        5.81      6.35 o 
 -18   2  17      121.61      115.99      7.31 o 
 -16   2  17      920.39     1017.61     22.93 o 
 -14   2  17      427.44      447.67     11.33 o 
 -12   2  17       30.32       22.50      4.78 o 
 -10   2  17     1449.56     1458.56     21.89 o 
  -8   2  17     1753.50     1670.41     26.55 o 
  -6   2  17       29.30       48.84      4.13 o 
  -4   2  17      626.46      528.95      9.50 o 
  -2   2  17      239.06      188.92      7.70 o 
   0   2  17     1525.07     1387.74     22.82 o 
   2   2  17      379.24      297.23      9.22 o 
   4   2  17      133.98      122.29      6.43 o 
   6   2  17       42.55       39.65      5.09 o 
   8   2  17       21.00       33.82      6.54 o 
  10   2  17       33.49       29.09      6.68 o 
 -19   3  17      114.80      128.20      7.82 o 
 -17   3  17        1.23       -2.82      5.39 o 
 -15   3  17      662.65      653.91     14.24 o 
 -13   3  17      737.59      726.48     14.93 o 
 -11   3  17     1545.66     1583.61     29.00 o 
  -9   3  17       50.60       67.41      6.19 o 
  -7   3  17       49.10       57.18      6.18 o 
  -5   3  17     1431.12     1446.71     21.24 o 
  -3   3  17      729.57      677.89     13.41 o 
  -1   3  17      721.64      681.36     13.80 o 
   1   3  17     3753.80     3433.07     55.50 o 
   3   3  17      574.47      497.43     12.00 o 
   5   3  17      338.47      336.11      9.78 o 
   7   3  17        0.87        0.19      5.02 o 
   9   3  17      175.33      194.42     10.01 o 
 -20   4  17        9.26        4.22      6.74 o 
 -18   4  17      122.87      148.02      9.07 o 
 -16   4  17       60.26       60.47      6.74 o 
 -14   4  17        3.43        7.97      5.49 o 
 -12   4  17       55.18       70.63      6.74 o 
 -10   4  17     1078.05     1067.33     21.26 o 
  -8   4  17      365.75      393.62     11.36 o 
  -6   4  17       20.44       30.24      5.02 o 
  -4   4  17      406.89      388.32     10.05 o 
  -2   4  17       74.53       72.56      5.66 o 
   0   4  17     1751.79     1712.70     30.93 o 
   2   4  17      141.07      192.95      8.12 o 
   4   4  17       15.32        6.88      4.90 o 
   6   4  17      826.55      768.31     15.90 o 
   8   4  17      248.12      287.25     10.20 o 
  10   4  17      696.10      779.47     17.14 o 
 -19   5  17       28.96       22.19      7.32 o 
 -17   5  17       78.32       65.31      7.52 o 
 -15   5  17     1516.99     1525.56     29.20 o 
 -13   5  17      288.69      295.87     11.50 o 
 -11   5  17      425.30      460.20     13.83 o 
  -9   5  17      253.05      285.25     10.42 o 
  -7   5  17     1099.78     1113.81     19.49 o 
  -5   5  17     1095.40     1088.35     17.23 o 
  -3   5  17        4.56        2.60      4.62 o 
  -1   5  17     3953.41     3734.03     60.51 o 
   1   5  17      364.04      373.37     12.43 o 
   3   5  17      376.46      353.00     13.08 o 
   5   5  17      744.39      724.88     19.34 o 
   7   5  17       13.95        7.27      6.12 o 
   9   5  17       61.63       85.76      6.84 o 
 -18   6  17      386.15      381.68     13.52 o 
 -16   6  17      819.85      804.89     18.94 o 
 -14   6  17      308.34      292.14     11.56 o 
 -12   6  17      167.05      136.14      9.16 o 
 -10   6  17     3215.80     3139.08     56.05 o 
  -8   6  17       63.33       46.37      5.22 o 
  -6   6  17      678.02      710.83     13.03 o 
  -4   6  17     4308.63     4442.77     57.77 o 
  -2   6  17       71.96       37.32      5.22 o 
   0   6  17       32.01       24.69      6.25 o 
   2   6  17     2874.91     2903.75     48.72 o 
   4   6  17      162.61      176.06      9.28 o 
   6   6  17      644.90      645.68     19.04 o 
   8   6  17      136.28      136.21      8.87 o 
 -19   7  17      603.55      624.36     17.39 o 
 -17   7  17      536.55      549.22     15.62 o 
 -15   7  17      306.46      281.49     11.78 o 
 -13   7  17     1869.21     1802.20     49.80 o 
 -11   7  17      238.11      230.00     10.19 o 
  -9   7  17      293.27      322.21     12.95 o 
  -7   7  17     1304.61     1238.36     21.57 o 
  -5   7  17     1162.18     1058.68     21.46 o 
  -3   7  17       26.97       17.17      4.68 o 
  -1   7  17     1173.40     1106.61     19.48 o 
   1   7  17      109.58       72.95      6.68 o 
   3   7  17       46.91       44.70      6.54 o 
   5   7  17      314.77      316.68     11.78 o 
   7   7  17      120.99      129.96      9.74 o 
   9   7  17      670.31      750.13     19.11 o 
 -18   8  17       70.25      105.60      9.02 o 
 -16   8  17     1213.30     1293.10     26.68 o 
 -14   8  17      168.88      161.15      9.38 o 
 -12   8  17        0.04        8.49      6.36 o 
 -10   8  17     1299.95     1292.51     27.94 o 
  -8   8  17       13.11        6.65      4.78 o 
  -6   8  17        7.13       13.10      5.17 o 
  -4   8  17      201.91      221.67      8.63 o 
  -2   8  17      295.69      256.08      9.82 o 
   0   8  17     1148.33     1154.98     31.93 o 
   2   8  17     2288.41     2293.06     45.11 o 
   4   8  17      150.53      181.93     14.29 o 
   6   8  17        0.89       -6.91      5.90 o 
   8   8  17        2.62        1.70      6.40 o 
 -17   9  17       27.85       22.49      7.19 o 
 -15   9  17       39.83       34.74      7.32 o 
 -13   9  17     2150.48     2194.11     39.63 o 
 -11   9  17     1020.62     1104.43     23.19 o 
  -9   9  17       15.42        9.61      5.49 o 
  -7   9  17     1070.58     1086.26     27.71 o 
  -5   9  17      192.98      185.60      8.51 o 
  -3   9  17     1929.06     1810.31     29.05 o 
  -1   9  17        1.79       14.29      5.09 o 
   1   9  17      116.98      102.78      7.74 o 
   3   9  17      102.07      100.19      7.74 o 
   5   9  17      247.74      299.55     11.97 o 
   7   9  17      193.72      180.43     10.01 o 
 -16  10  17       16.20       20.47      7.06 o 
 -14  10  17      612.11      624.80     16.99 o 
 -12  10  17     1087.14     1203.13     30.37 o 
 -10  10  17      470.52      532.85     21.21 o 
  -8  10  17       53.53       65.47      6.02 o 
  -6  10  17       24.92       25.21      5.90 o 
  -4  10  17      398.85      367.13     10.59 o 
  -2  10  17      831.02      846.58     16.85 o 
   0  10  17      122.12      120.58      7.68 o 
   2  10  17      105.53      104.90      7.91 o 
   4  10  17      340.64      342.83     12.38 o 
   6  10  17        2.08       -1.90      6.36 o 
 -15  11  17      547.14      588.17     16.99 o 
 -13  11  17       80.90       47.09      7.82 o 
 -11  11  17      505.54      487.48     14.67 o 
  -9  11  17       32.76       38.47      6.54 o 
  -7  11  17        4.03        8.59      5.09 o 
  -5  11  17       13.05       10.44      5.90 o 
  -3  11  17      881.56      808.24     16.44 o 
  -1  11  17       42.00       32.66      5.78 o 
   1  11  17       16.12       12.08      6.12 o 
   3  11  17      270.44      286.14     11.97 o 
   5  11  17       51.41       54.50      7.52 o 
 -14  12  17      149.63      144.98      9.61 o 
 -12  12  17      572.30      606.28     16.79 o 
 -10  12  17      161.15      145.10      8.59 o 
  -8  12  17       97.86       95.42      7.04 o 
  -6  12  17      359.88      340.49     11.04 o 
  -4  12  17       10.96       17.79      6.54 o 
  -2  12  17      280.21      279.07     10.20 o 
   0  12  17       10.06       12.76      6.19 o 
   2  12  17      324.36      331.53     12.34 o 
   4  12  17      284.52      263.10     11.94 o 
 -13  13  17       25.40       31.43      7.68 o 
 -11  13  17      172.65      166.95      9.61 o 
  -9  13  17      118.26       79.17      7.68 o 
  -7  13  17      120.79      115.24      8.24 o 
  -5  13  17       64.90       74.99      7.91 o 
  -3  13  17      166.58      148.43      6.98 o 
  -1  13  17       68.72       80.25      6.95 o 
   1  13  17       30.77       17.34      6.90 o 
   3  13  17       14.06        4.17      8.17 o 
 -10  14  17       83.15       82.25      8.24 o 
  -8  14  17      100.41       89.11      6.93 o 
  -6  14  17      270.36      241.43     11.41 o 
  -4  14  17       23.33       35.48      7.13 o 
  -2  14  17      126.42      109.93      7.66 o 
   0  14  17       34.95       33.91      6.58 o 
   2  14  17       54.19       49.51      7.85 o 
  -9  15  17      259.48      255.55     11.67 o 
  -7  15  17      209.61      198.32     10.42 o 
  -5  15  17        0.41        0.65      6.40 o 
  -3  15  17      289.46      335.20     13.62 o 
  -1  15  17       38.39       25.77      6.72 o 
 -20   0  18     1133.48     1229.16     36.64 o 
 -18   0  18      886.11      990.80     78.90 o 
 -16   0  18       14.01       32.36      7.41 o 
 -14   0  18       70.39       57.41      9.85 o 
 -12   0  18      553.91      604.99     30.94 o 
 -10   0  18      188.17      244.25     11.29 o 
  -8   0  18     1241.02     1277.25     27.98 o 
  -6   0  18     2254.44     2196.30     37.51 o 
  -4   0  18     2755.74     2921.04     55.67 o 
  -2   0  18     3589.39     3600.16     83.12 o 
   0   0  18      695.84      579.27     16.36 o 
   2   0  18        0.02       -3.09      7.66 o 
   4   0  18     1761.05     1592.82     41.57 o 
   6   0  18       43.20       71.29      9.28 o 
   8   0  18     1143.85     1267.26     43.32 o 
 -19   1  18      609.85      654.76     17.39 o 
 -17   1  18      732.92      692.83     17.39 o 
 -15   1  18        3.57       -2.79      4.90 o 
 -13   1  18       36.04       19.66      4.78 o 
 -11   1  18     1285.70     1301.59     22.27 o 
  -9   1  18       24.91       27.08      5.02 o 
  -7   1  18      651.34      630.02     13.00 o 
  -5   1  18      212.25      193.85      6.66 o 
  -3   1  18      171.39      119.66      6.18 o 
  -1   1  18       53.67       54.48      5.15 o 
   1   1  18      166.65      118.97      7.13 o 
   3   1  18        0.58        3.48      5.41 o 
   5   1  18     1280.30     1424.69     27.47 o 
   7   1  18       79.19       90.28      7.32 o 
   9   1  18      234.58      281.53     11.97 o 
 -20   2  18      222.92      211.48     12.58 o 
 -18   2  18      407.92      392.56     11.87 o 
 -16   2  18        0.83       -3.19      5.15 o 
 -14   2  18      242.34      255.15      9.39 o 
 -12   2  18      492.60      436.78     11.04 o 
 -10   2  18       35.62       23.73      5.58 o 
  -8   2  18      217.14      203.45      9.83 o 
  -6   2  18        8.63        7.16      4.53 o 
  -4   2  18      356.27      323.26      8.51 o 
  -2   2  18     1436.24     1415.48     23.37 o 
   0   2  18       18.50       22.35      4.90 o 
   2   2  18      630.62      617.04     13.25 o 
   4   2  18        1.18        0.70      5.58 o 
   6   2  18     1199.51     1146.37     23.58 o 
   8   2  18      657.31      658.75     16.81 o 
 -19   3  18      450.75      456.63     14.46 o 
 -17   3  18       94.88       86.32      7.68 o 
 -15   3  18       74.22       62.57      7.12 o 
 -13   3  18      148.98      151.38      8.78 o 
 -11   3  18      269.68      231.28      9.84 o 
  -9   3  18     1203.95     1207.55     23.19 o 
  -7   3  18      508.19      519.42     12.02 o 
  -5   3  18      779.76      748.79     17.79 o 
  -3   3  18     1246.21     1130.05     22.04 o 
  -1   3  18      992.42      844.75     16.18 o 
   1   3  18       34.47       43.69      5.11 o 
   3   3  18      766.95      746.01     15.20 o 
   5   3  18      285.81      295.57      9.78 o 
   7   3  18       99.13      115.79      8.09 o 
   9   3  18      228.13      233.40     11.39 o 
 -18   4  18      792.05      794.88     19.20 o 
 -16   4  18       46.61       60.89      6.83 o 
 -14   4  18        6.35       -3.19      5.49 o 
 -12   4  18      232.85      254.78     10.23 o 
 -10   4  18      300.81      295.82     10.79 o 
  -8   4  18     3115.01     3076.93     51.03 o 
  -6   4  18      154.52      152.41      7.13 o 
  -4   4  18      164.22      191.04      7.87 o 
  -2   4  18      591.55      641.13     17.25 o 
   0   4  18      288.98      251.82     11.29 o 
   2   4  18      453.09      437.73     12.75 o 
   4   4  18        0.40       -2.17      5.33 o 
   6   4  18     1615.66     1671.80     28.21 o 
   8   4  18       11.98        1.13      6.39 o 
 -19   5  18     1540.82     1561.41     31.32 o 
 -17   5  18      253.03      239.91     11.36 o 
 -15   5  18       24.64       17.75      6.28 o 
 -13   5  18       10.02        1.60      5.49 o 
 -11   5  18       74.87       72.07      6.90 o 
  -9   5  18        0.04        3.33      5.81 o 
  -7   5  18      169.35      182.70      7.96 o 
  -5   5  18     1002.41     1066.87     21.46 o 
  -3   5  18      492.99      443.46     11.02 o 
  -1   5  18     1307.54     1166.70     22.81 o 
   1   5  18      127.55      112.09      8.04 o 
   3   5  18       12.30       17.99      5.33 o 
   5   5  18       81.26       91.25      7.68 o 
   7   5  18      900.02     1011.47     22.23 o 
 -18   6  18      261.13      304.13     12.75 o 
 -16   6  18      257.56      254.00     11.56 o 
 -14   6  18      131.06      141.91     10.82 o 
 -12   6  18      923.57      981.30     21.26 o 
 -10   6  18       19.68       25.87      5.96 o 
  -8   6  18      190.84      190.10      9.23 o 
  -6   6  18       21.14       22.00      5.37 o 
  -4   6  18      828.06      735.97     15.03 o 
  -2   6  18      398.47      355.70     11.39 o 
   0   6  18      222.98      215.84      9.65 o 
   2   6  18      105.58      120.08      7.74 o 
   4   6  18      517.12      479.82     15.76 o 
   6   6  18      321.93      359.60     12.94 o 
   8   6  18        0.30       -2.64      6.12 o 
 -17   7  18       14.48        5.40      6.68 o 
 -15   7  18      128.27      115.83      8.68 o 
 -13   7  18     1193.12     1180.88     24.36 o 
 -11   7  18      303.20      295.80     11.01 o 
  -9   7  18        1.01        2.17      5.99 o 
  -7   7  18     1200.02     1166.86     20.58 o 
  -5   7  18        3.31       -3.52      5.11 o 
  -3   7  18        0.01       -1.74      5.02 o 
  -1   7  18       60.92       41.91      6.12 o 
   1   7  18        2.84       20.72      6.12 o 
   3   7  18      370.19      359.10     12.17 o 
   5   7  18       20.21       21.43      6.54 o 
   7   7  18        3.66       -7.72      6.28 o 
 -16   8  18      149.19      151.47      9.46 o 
 -14   8  18       67.15       55.50      7.52 o 
 -12   8  18      179.33      193.82     10.01 o 
 -10   8  18       61.49       48.64      6.54 o 
  -8   8  18       76.40      103.61      7.46 o 
  -6   8  18      727.18      638.14     15.84 o 
  -4   8  18      424.26      398.76     14.43 o 
  -2   8  18      177.14      212.95      8.93 o 
   0   8  18      155.52      118.47      7.91 o 
   2   8  18       12.07        1.61      5.33 o 
   4   8  18        0.93        1.52      6.03 o 
   6   8  18      738.97      812.99     22.62 o 
 -15   9  18      205.92      209.06     10.79 o 
 -13   9  18      108.04      143.48      9.38 o 
 -11   9  18        7.43       -1.21      6.12 o 
  -9   9  18      160.71      170.78      9.07 o 
  -7   9  18     1784.75     1798.41     29.43 o 
  -5   9  18       41.10       59.83      6.55 o 
  -3   9  18     1509.43     1498.20     26.05 o 
  -1   9  18      229.41      218.66      9.65 o 
   1   9  18      159.60      162.21      8.68 o 
   3   9  18     1140.87     1173.54     24.75 o 
   5   9  18       11.93        7.64      6.74 o 
 -16  10  18      357.29      399.24     14.46 o 
 -14  10  18       17.65        7.03      6.74 o 
 -12  10  18      642.20      607.18     16.56 o 
 -10  10  18      230.34      239.03     10.79 o 
  -8  10  18       69.71       95.60      6.72 o 
  -6  10  18        0.04        1.39      5.96 o 
  -4  10  18     1946.69     1985.04     35.96 o 
  -2  10  18        0.34       -5.49      5.02 o 
   0  10  18      595.96      614.52     16.01 o 
   2  10  18        2.52       -3.14      6.54 o 
   4  10  18      162.68      135.91      8.87 o 
 -15  11  18      147.28      180.01     10.38 o 
 -13  11  18      262.63      322.35     12.85 o 
 -11  11  18      618.22      548.59     15.79 o 
  -9  11  18       64.47       67.83      7.38 o 
  -7  11  18     1510.69     1586.08     31.49 o 
  -5  11  18        5.83        6.35      5.79 o 
  -3  11  18      198.64      161.72      8.02 o 
  -1  11  18      172.43      170.75      9.19 o 
   1  11  18     1088.57     1195.92     24.74 o 
   3  11  18      107.64      124.51      8.87 o 
 -12  12  18      240.53      212.41     10.96 o 
 -10  12  18       49.38       52.71      7.46 o 
  -8  12  18        1.67        1.32      6.54 o 
  -6  12  18      102.50      106.58      8.24 o 
  -4  12  18      110.45       96.61      8.09 o 
  -2  12  18       31.15       35.64      6.13 o 
   0  12  18       93.42       89.97      7.81 o 
   2  12  18        6.69        6.09      6.68 o 
 -11  13  18      149.51      170.78     10.01 o 
  -9  13  18     1209.66     1243.95     26.07 o 
  -7  13  18        0.50        0.01      5.57 o 
  -5  13  18      243.97      197.65     10.23 o 
  -3  13  18       30.76       22.07      6.13 o 
  -1  13  18        0.12       -3.48      6.19 o 
   1  13  18      131.70      124.07      9.02 o 
  -8  14  18       76.10       76.62      8.46 o 
  -6  14  18     1736.39     1739.95     58.73 o 
  -4  14  18        1.62       -1.34      6.90 o 
  -2  14  18      695.80      799.82     17.53 o 
 -19   1  19      281.37      290.98     12.38 o 
 -17   1  19       97.38       85.03      8.29 o 
 -15   1  19       59.84       61.90      7.32 o 
 -13   1  19        4.89       -0.73      4.38 o 
 -11   1  19      240.11      226.88     10.06 o 
  -9   1  19      285.24      251.74      9.65 o 
  -7   1  19      391.03      437.82     13.62 o 
  -5   1  19       76.95      108.76      5.58 o 
  -3   1  19       59.22       56.07      5.76 o 
  -1   1  19      127.20      121.71      7.52 o 
   1   1  19        0.01       -3.87      5.41 o 
   3   1  19       83.97       85.51      6.23 o 
   5   1  19      208.20      211.63     13.04 o 
   7   1  19        0.56       -7.95      5.96 o 
 -18   2  19       61.61       67.03      9.50 o 
 -16   2  19     1082.29     1112.01     23.37 o 
 -14   2  19        9.37        2.94      5.58 o 
 -12   2  19      161.99      163.74     10.27 o 
 -10   2  19       75.29       85.51      6.54 o 
  -8   2  19      203.65      219.52      9.23 o 
  -6   2  19       95.12       86.93      5.92 o 
  -4   2  19        4.34        9.61      5.25 o 
  -2   2  19       69.67       58.56      5.60 o 
   0   2  19      299.44      300.33     10.62 o 
   2   2  19      509.53      502.62     14.11 o 
   4   2  19      191.20      190.53     10.01 o 
   6   2  19       19.17       36.34      6.68 o 
   8   2  19      117.24      112.31      8.46 o 
 -17   3  19      299.37      304.61     12.17 o 
 -15   3  19       10.77       -2.52      6.25 o 
 -13   3  19       76.83       81.18      6.90 o 
 -11   3  19        1.17        1.98      5.49 o 
  -9   3  19       90.49       84.08      6.54 o 
  -7   3  19      210.85      179.56      8.87 o 
  -5   3  19        3.27       16.64      5.96 o 
  -3   3  19       28.28       44.25      5.90 o 
  -1   3  19       57.43       47.48      5.90 o 
   1   3  19        5.77       -5.55      4.98 o 
   3   3  19      882.31      955.19     20.54 o 
   5   3  19      349.92      383.94     13.12 o 
   7   3  19      179.93      177.80      9.84 o 
 -18   4  19       51.90       75.07      8.71 o 
 -16   4  19      200.83      196.25      9.84 o 
 -14   4  19       16.23        9.88      5.90 o 
 -12   4  19       20.05       16.86      5.96 o 
 -10   4  19      101.11      106.78      7.32 o 
  -8   4  19       66.01       54.30      5.96 o 
  -6   4  19     1875.51     1986.72     40.49 o 
  -4   4  19      947.69     1047.53     24.12 o 
  -2   4  19      729.97      605.65     16.92 o 
   0   4  19        2.29       -7.30      5.33 o 
   2   4  19      471.42      511.26     14.26 o 
   4   4  19        3.20       -2.58      5.76 o 
   6   4  19      167.62      206.77     12.18 o 
 -17   5  19       19.68        9.09      6.90 o 
 -15   5  19       21.41        7.74      6.28 o 
 -13   5  19     2259.18     2474.38     43.31 o 
 -11   5  19      307.32      288.76     11.20 o 
  -9   5  19      210.38      202.47      9.23 o 
  -7   5  19        6.85       14.34      5.76 o 
  -5   5  19       10.01       20.24      5.22 o 
  -3   5  19      647.79      661.56     15.84 o 
  -1   5  19     1532.42     1454.93     31.55 o 
   1   5  19     1505.18     1499.02     32.74 o 
   3   5  19       24.12       42.75      6.54 o 
   5   5  19       12.87       17.32      6.74 o 
   7   5  19      283.77      278.33     11.94 o 
 -16   6  19      423.11      400.11     13.49 o 
 -14   6  19      750.43      780.59     18.54 o 
 -12   6  19      365.64      428.96     13.72 o 
 -10   6  19       56.56       50.72      6.54 o 
  -8   6  19      919.47      995.34     20.82 o 
  -6   6  19      352.70      369.70     11.04 o 
  -4   6  19     1841.24     1783.31     28.63 o 
  -2   6  19       35.22       32.77      6.12 o 
   0   6  19      238.26      280.85     11.20 o 
   2   6  19     1073.29     1117.84     26.49 o 
   4   6  19      398.66      403.39     15.47 o 
   6   6  19        0.22       -9.17      6.12 o 
 -17   7  19       52.83       55.70      7.68 o 
 -15   7  19       35.15       30.99      7.06 o 
 -13   7  19      479.24      542.66     15.44 o 
 -11   7  19     1196.94     1289.01     25.70 o 
  -9   7  19       87.74      101.54      7.46 o 
  -7   7  19      451.68      459.23     15.41 o 
  -5   7  19       85.18       76.57      7.06 o 
  -3   7  19      428.92      453.52     13.30 o 
  -1   7  19     1224.86     1265.24     29.84 o 
   1   7  19      879.27      978.39     29.03 o 
   3   7  19      876.48      880.11     29.58 o 
   5   7  19       41.40       24.96      6.59 o 
 -16   8  19      743.82      832.25     20.49 o 
 -14   8  19     1263.77     1394.97     28.42 o 
 -12   8  19        1.27        8.27      6.12 o 
 -10   8  19        4.91       -2.32      6.70 o 
  -8   8  19      793.42      877.46     19.50 o 
  -6   8  19      114.76      101.19      7.91 o 
  -4   8  19        5.73       18.87      6.12 o 
  -2   8  19      617.04      618.96     15.84 o 
   0   8  19        0.54       -2.53      5.76 o 
   2   8  19       68.01       58.39      7.32 o 
   4   8  19     2357.08     2508.03     44.86 o 
 -15   9  19       11.99       15.65      7.24 o 
 -13   9  19        1.56        2.11      6.74 o 
 -11   9  19      654.75      686.73     17.56 o 
  -9   9  19       75.29      111.58      7.81 o 
  -7   9  19        4.56       12.60      6.28 o 
  -5   9  19      283.48      286.04     14.10 o 
  -3   9  19        1.28        1.82      5.48 o 
  -1   9  19      363.56      346.34     12.34 o 
   1   9  19      479.18      486.37     14.70 o 
   3   9  19        2.33        4.52      6.70 o 
   5   9  19        2.86        5.80      6.68 o 
 -14  10  19      355.09      384.41     14.07 o 
 -12  10  19        7.74        5.09      6.90 o 
 -10  10  19        0.20        4.59      6.68 o 
  -8  10  19      210.36      170.57     10.99 o 
  -6  10  19      546.45      541.99     15.71 o 
  -4  10  19      161.97      137.82      9.07 o 
  -2  10  19       20.82       14.47      6.12 o 
   0  10  19        4.76        9.15      7.82 o 
   2  10  19      191.86      191.86     10.23 o 
   4  10  19      321.10      385.13     14.11 o 
 -13  11  19       60.66       48.09      8.05 o 
 -11  11  19       44.72       32.62      7.19 o 
  -9  11  19       42.45       39.61      7.02 o 
  -7  11  19        4.67       11.53      6.59 o 
  -5  11  19       54.08       50.35      7.06 o 
  -3  11  19       81.98       96.67      8.09 o 
  -1  11  19      396.79      411.02     13.52 o 
   1  11  19      383.09      499.31     15.44 o 
 -10  12  19       68.15       82.18      7.98 o 
  -8  12  19       98.42       94.49      9.43 o 
  -6  12  19      290.26      316.63     12.52 o 
  -4  12  19       12.16        5.86      6.74 o 
  -2  12  19      131.50      123.51      8.63 o 
   0  12  19       42.67       70.32      8.09 o 
  -9  13  19       81.90       87.76     10.10 o 
  -7  13  19       52.04       67.09      8.05 o 
  -5  13  19      429.76      432.26     14.46 o 
  -3  13  19        6.24        3.75      5.82 o 
 -18   0  20        0.07       -6.09      8.55 o 
 -16   0  20      923.22     1001.77     30.63 o 
 -14   0  20      380.66      507.43     27.85 o 
 -12   0  20      915.63      966.64     28.97 o 
 -10   0  20      170.36      165.54     17.02 o 
  -8   0  20      135.16      145.43     15.47 o 
  -6   0  20       38.36       36.07      9.25 o 
  -4   0  20     2808.51     2735.86     88.96 o 
  -2   0  20      891.70      743.10     27.07 o 
   0   0  20     2272.82     2263.86     61.88 o 
   2   0  20      871.32      842.26     27.35 o 
   4   0  20       16.27        7.83     11.60 o 
   6   0  20        4.24        0.64      9.25 o 
 -17   1  20        8.88        1.18      7.71 o 
 -15   1  20      443.81      435.63     16.03 o 
 -13   1  20       12.95        0.70      6.81 o 
 -11   1  20        0.55       -4.07      5.76 o 
  -9   1  20      289.21      289.81     10.62 o 
  -7   1  20       29.02       30.86      5.76 o 
  -5   1  20     2058.35     2260.09     55.24 o 
  -3   1  20      998.14     1157.51     23.01 o 
  -1   1  20      257.04      245.02     10.19 o 
   1   1  20        9.20        6.43      5.09 o 
   3   1  20       46.12       54.62      6.90 o 
   5   1  20     2848.96     3005.76     55.38 o 
 -18   2  20     1217.69     1204.93     32.76 o 
 -16   2  20        6.09        8.77      8.04 o 
 -14   2  20       62.97       73.49      7.32 o 
 -12   2  20      161.48      158.35      8.46 o 
 -10   2  20       75.93      104.05      7.13 o 
  -8   2  20       98.70      120.94      7.32 o 
  -6   2  20      512.94      551.60     16.66 o 
  -4   2  20      379.97      386.77     13.97 o 
  -2   2  20      107.05      114.83      8.60 o 
   0   2  20      236.58      245.17     13.30 o 
   2   2  20      141.60      141.57      8.46 o 
   4   2  20       45.71       46.99      6.30 o 
   6   2  20        2.21        5.56      6.23 o 
 -17   3  20      626.13      699.71     18.17 o 
 -15   3  20       49.24       38.29      6.68 o 
 -13   3  20      182.78      170.30      9.07 o 
 -11   3  20       30.05       36.65      6.54 o 
  -9   3  20       11.99       14.90      5.76 o 
  -7   3  20       20.10       21.66      6.81 o 
  -5   3  20     1192.41     1309.27     29.17 o 
  -3   3  20     1492.62     1527.65     28.23 o 
  -1   3  20       15.85       31.74      6.28 o 
   1   3  20      858.46      908.72     23.51 o 
   3   3  20      199.58      251.65     14.35 o 
   5   3  20     1281.44     1418.70     38.66 o 
 -16   4  20      349.65      403.12     13.89 o 
 -14   4  20       75.43       81.29      7.91 o 
 -12   4  20       21.73       18.99      6.82 o 
 -10   4  20      647.30      688.70     16.79 o 
  -8   4  20        4.84        5.12      5.49 o 
  -6   4  20      397.44      415.97     12.56 o 
  -4   4  20        1.35        7.34      5.33 o 
  -2   4  20       23.65       18.91      5.58 o 
   0   4  20      494.20      549.88     14.67 o 
   2   4  20      547.78      552.71     15.04 o 
   4   4  20      176.96      232.53     12.78 o 
   6   4  20      348.56      402.25     16.66 o 
 -17   5  20      457.09      519.43     15.84 o 
 -15   5  20      166.51      210.47     11.01 o 
 -13   5  20      371.57      399.50     13.52 o 
 -11   5  20       45.07       66.00      7.13 o 
  -9   5  20       48.79       51.90      6.54 o 
  -7   5  20      179.41      178.67     10.64 o 
  -5   5  20       71.58       82.86      8.60 o 
  -3   5  20       54.25       58.68      6.70 o 
  -1   5  20      548.03      580.96     15.24 o 
   1   5  20       26.73       20.16      6.45 o 
   3   5  20      288.78      303.26     14.06 o 
   5   5  20      757.83      816.75     19.67 o 
 -16   6  20       32.71       36.82      7.52 o 
 -14   6  20       74.69       82.09      7.91 o 
 -12   6  20      700.45      770.07     18.54 o 
 -10   6  20      412.63      391.39     13.40 o 
  -8   6  20      334.67      336.05     13.97 o 
  -6   6  20      293.20      304.23     10.38 o 
  -4   6  20      748.29      738.16     20.23 o 
  -2   6  20      166.97      142.38      8.09 o 
   0   6  20       30.51       40.07      6.74 o 
   2   6  20        0.11        5.30      5.27 o 
   4   6  20       12.43       11.49      6.36 o 
 -15   7  20      289.94      384.76     14.29 o 
 -13   7  20      161.04      129.98      8.87 o 
 -11   7  20       43.35       60.64      8.49 o 
  -9   7  20        3.76        8.70      6.12 o 
  -7   7  20       13.18       29.27      7.71 o 
  -5   7  20       32.76       32.33      7.15 o 
  -3   7  20      700.89      766.01     18.17 o 
  -1   7  20       42.93       41.71      6.54 o 
   1   7  20       96.66       82.47      7.68 o 
   3   7  20      168.89      168.14     10.91 o 
 -14   8  20      777.25      930.10     21.81 o 
 -12   8  20       32.30       43.96      7.19 o 
 -10   8  20       34.61       33.08      6.68 o 
  -8   8  20      322.06      309.66     14.24 o 
  -6   8  20       14.59       16.41      7.10 o 
  -4   8  20      282.46      308.86     12.73 o 
  -2   8  20       98.62      136.22      8.24 o 
   0   8  20      489.48      538.05     15.44 o 
   2   8  20      565.85      582.25     16.43 o 
 -13   9  20      325.50      328.67     13.12 o 
 -11   9  20      340.42      423.55     13.89 o 
  -9   9  20      265.85      297.60     14.24 o 
  -7   9  20      262.88      256.87     13.57 o 
  -5   9  20      385.20      383.25     11.74 o 
  -3   9  20       66.16       71.36      9.53 o 
  -1   9  20       61.23       49.60      6.74 o 
   1   9  20       16.36       14.59      6.68 o 
 -12  10  20      592.46      598.24     16.99 o 
 -10  10  20     1439.87     1525.86     29.94 o 
  -8  10  20      495.62      491.06     17.51 o 
  -6  10  20       66.59       64.31      7.68 o 
  -4  10  20     1556.07     1652.19     31.90 o 
  -2  10  20        0.75       -0.50      6.54 o 
   0  10  20      769.61      815.57     20.77 o 
 -11  11  20       19.82       15.87      7.46 o 
  -9  11  20       34.97       25.03      9.55 o 
  -7  11  20      296.75      330.46     13.01 o 
  -5  11  20      286.87      277.03     12.34 o 
  -3  11  20      104.52      116.69     10.10 o 
  -1  11  20       18.30       14.80      7.06 o 
  -8  12  20       86.55       95.89      8.87 o 
  -6  12  20      250.96      277.83     12.17 o 
  -4  12  20      327.89      394.68     14.11 o 
 -17   1  21      281.20      336.73     13.12 o 
 -15   1  21      322.23      356.99     21.24 o 
 -13   1  21       92.32       99.81     16.96 o 
 -11   1  21       22.86       24.24      7.15 o 
  -9   1  21      218.61      219.72     18.57 o 
  -7   1  21      285.77      320.65     19.34 o 
  -5   1  21      125.60      133.05     17.02 o 
  -3   1  21       56.23       83.50      7.13 o 
  -1   1  21      173.78      179.30      8.87 o 
   1   1  21      192.71      169.71      9.19 o 
   3   1  21        2.12       -3.48      6.04 o 
   5   1  21      227.82      262.91     12.17 o 
 -16   2  21      229.57      255.09     13.08 o 
 -14   2  21     1400.69     1499.68     33.64 o 
 -12   2  21       10.68       12.73      6.81 o 
 -10   2  21        2.55        7.09      5.49 o 
  -8   2  21      984.11     1047.16     25.30 o 
  -6   2  21     1437.24     1550.19     58.79 o 
  -4   2  21        0.07       14.47      7.03 o 
  -2   2  21        6.54       12.31      6.71 o 
   0   2  21        7.04       13.09      7.41 o 
   2   2  21        0.89        3.96      5.90 o 
   4   2  21       67.72       68.37      9.20 o 
 -15   3  21      293.03      321.60     12.34 o 
 -13   3  21        1.55        4.25      6.19 o 
 -11   3  21      131.90      138.58      8.09 o 
  -9   3  21       44.60       53.06      6.54 o 
  -7   3  21      956.83     1053.87     25.30 o 
  -5   3  21      416.99      517.95     34.35 o 
  -3   3  21        1.35        6.12      7.03 o 
  -1   3  21      237.31      266.76     13.08 o 
   1   3  21       67.31       73.73      8.84 o 
   3   3  21      416.30      400.50     16.36 o 
 -16   4  21        1.13       -8.06      7.05 o 
 -14   4  21      317.31      355.43     12.91 o 
 -12   4  21      146.37      160.06     10.03 o 
 -10   4  21       53.47       50.76      6.83 o 
  -8   4  21      615.70      650.96     19.04 o 
  -6   4  21      258.28      263.22     11.20 o 
  -4   4  21      503.43      541.47     17.20 o 
  -2   4  21     1638.11     1631.08     30.73 o 
   0   4  21       14.92       14.79      7.71 o 
   2   4  21     1322.19     1324.91     31.24 o 
   4   4  21      718.06      758.11     29.91 o 
 -15   5  21     1412.39     1491.32     29.77 o 
 -13   5  21      369.59      412.65     13.89 o 
 -11   5  21        0.54       -6.99      6.12 o 
  -9   5  21     1284.49     1377.25     31.26 o 
  -7   5  21       11.96       27.04      7.71 o 
  -5   5  21       28.41       34.44      7.62 o 
  -3   5  21     1308.30     1310.24     29.76 o 
  -1   5  21        4.24        6.14      6.92 o 
   1   5  21      458.97      487.25     14.46 o 
   3   5  21      301.52      311.00     15.13 o 
 -14   6  21       42.32       39.02      7.68 o 
 -12   6  21     1030.01     1065.26     23.19 o 
 -10   6  21      114.86      147.29      8.77 o 
  -8   6  21       90.83      115.07      9.50 o 
  -6   6  21      467.64      527.07     14.88 o 
  -4   6  21       57.58       34.30      7.94 o 
  -2   6  21     1585.34     1689.55     36.60 o 
   0   6  21       94.05       78.44      8.84 o 
   2   6  21      396.28      419.90     14.23 o 
 -13   7  21      706.55      743.28     18.72 o 
 -11   7  21       99.81       81.47      8.09 o 
  -9   7  21      484.60      496.39     17.25 o 
  -7   7  21        6.85        0.99      7.71 o 
  -5   7  21     1365.23     1489.53     40.04 o 
  -3   7  21      502.02      511.86     20.11 o 
  -1   7  21     1144.99     1172.73     27.98 o 
   1   7  21     1392.14     1470.60     33.34 o 
 -12   8  21      292.32      310.64     14.96 o 
 -10   8  21        6.94        3.77      7.71 o 
  -8   8  21      460.02      497.10     17.25 o 
  -6   8  21       70.08       60.58      7.68 o 
  -4   8  21        1.85       12.07      7.71 o 
  -2   8  21      243.32      249.99     11.56 o 
   0   8  21        6.40       16.08      6.74 o 
 -11   9  21      423.01      448.03     14.82 o 
  -9   9  21        0.39       -3.22      7.71 o 
  -7   9  21      355.05      404.35     18.10 o 
  -5   9  21       25.96       28.33      6.43 o 
  -3   9  21      505.58      438.43     16.36 o 
  -1   9  21      466.62      498.94     15.27 o 
 -10  10  21      112.22      117.70     10.99 o 
  -8  10  21      401.00      459.44     17.82 o 
  -6  10  21      947.53      991.86     35.28 o 
  -4  10  21      416.57      504.08     18.15 o 
  -2  10  21       53.95       44.51      9.10 o 
 -14   0  22      140.29      134.60     17.02 o 
 -12   0  22     1181.93     1299.56     52.60 o 
 -10   0  22     1278.06     1336.69     54.15 o 
  -2   0  22      113.04      103.27     11.45 o 
   0   0  22     2315.81     2399.62     88.18 o 
   2   0  22     1585.05     1885.17     64.98 o 
 -15   1  22       47.44       23.45     10.35 o 
 -13   1  22      268.35      277.52     17.02 o 
 -11   1  22      405.29      460.57     19.60 o 
  -9   1  22        6.18        2.51      8.55 o 
  -5   1  22      683.52      792.11     37.13 o 
  -3   1  22       33.92       44.14      7.62 o 
  -1   1  22      158.71      160.56     10.33 o 
   1   1  22     1777.32     1967.28     41.98 o 
   3   1  22      218.22      262.95     18.95 o 
 -14   2  22       84.71       82.37      9.20 o 
 -12   2  22       61.19       54.57      8.31 o 
 -10   2  22     1588.52     1640.78     43.72 o 
  -8   2  22      202.11      191.31     13.92 o 
  -6   2  22      345.54      346.42     20.11 o 
  -4   2  22       97.50      133.70     12.03 o 
  -2   2  22      820.95      850.90     22.91 o 
   0   2  22      860.61      839.65     30.59 o 
   2   2  22       99.73      116.56     10.39 o 
 -15   3  22      196.06      209.97     12.78 o 
 -13   3  22       19.57        7.12      7.71 o 
 -11   3  22       66.99       94.85      7.85 o 
  -9   3  22       83.69       94.90     10.33 o 
  -7   3  22       16.38       19.34      8.75 o 
  -5   3  22      684.96      830.79     40.22 o 
  -3   3  22      197.65      197.06     11.61 o 
  -1   3  22        7.11       -1.07      7.41 o 
   1   3  22      164.74      185.81     11.89 o 
 -14   4  22      348.61      382.50     13.52 o 
 -12   4  22      145.93      151.61      9.38 o 
 -10   4  22      552.71      603.21     16.04 o 
  -8   4  22     1342.29     1416.61     44.61 o 
  -6   4  22      601.37      662.56     21.78 o 
  -4   4  22      657.39      738.63     28.62 o 
  -2   4  22       64.25       74.77      9.10 o 
   0   4  22      753.63      854.79     23.51 o 
   2   4  22       47.40       51.84      9.10 o 
 -13   5  22        3.32        7.46      6.54 o 
 -11   5  22       28.75       37.58      7.02 o 
  -9   5  22       13.12       18.96      7.94 o 
  -7   5  22        5.46        7.96      7.62 o 
  -5   5  22       72.87      121.27     10.01 o 
  -3   5  22       22.24       14.17      7.71 o 
  -1   5  22       10.98       12.81      6.83 o 
   1   5  22      167.02      196.82     17.58 o 
 -12   6  22      104.75      124.07      9.23 o 
 -10   6  22        3.98       -4.83      7.71 o 
  -8   6  22     1724.38     1905.53     44.60 o 
  -6   6  22      185.44      210.45     15.32 o 
  -4   6  22       21.67       13.50      7.21 o 
  -2   6  22       15.46       27.67      7.19 o 
   0   6  22      333.89      378.96     13.69 o 
 -11   7  22       19.82       21.90      7.19 o 
  -9   7  22      386.83      373.13     15.76 o 
  -7   7  22      134.35      149.19     10.39 o 
  -5   7  22       82.37       93.10     12.10 o 
  -3   7  22       35.69       32.72      8.84 o 
  -1   7  22      653.99      712.65     20.83 o 
 -10   8  22      185.51      189.91     11.89 o 
  -8   8  22       49.02       37.06      7.06 o 
  -6   8  22       46.72       43.37      9.85 o 
  -4   8  22       14.52       18.30      7.94 o 
  -2   8  22       47.56       57.46     15.73 o 
  -7   9  22      248.00      246.93     13.68 o 
  -5   9  22     1861.23     2016.69     45.02 o 
 -13   1  23      105.27       97.34     11.45 o 
 -11   1  23       52.20       53.89     22.43 o 
  -3   1  23      241.92      219.54     14.74 o 
  -1   1  23      190.14      199.88     12.51 o 
 -12   2  23       35.30       21.66     10.01 o 
 -10   2  23      105.67      142.33     20.11 o 
  -6   2  23        1.42        6.19     12.38 o 
  -4   2  23       59.10       82.00     17.02 o 
  -2   2  23      123.39      127.20     11.22 o 
   0   2  23      386.16      430.83     16.66 o 
 -11   3  23        4.24       -2.73      9.25 o 
  -9   3  23      140.23      121.23     12.54 o 
  -7   3  23      533.87      615.74     32.49 o 
  -5   3  23      713.46      823.05     40.22 o 
  -3   3  23       13.76        8.51      9.85 o 
  -1   3  23       22.07       16.32      8.31 o 
 -12   4  23      608.16      638.63     17.20 o 
 -10   4  23       41.92       37.50      8.40 o 
  -8   4  23      209.73      227.19     15.83 o 
  -6   4  23       83.22       78.90     13.92 o 
  -4   4  23      209.68      234.11     16.41 o 
  -2   4  23      195.33      221.37     12.51 o 
 -11   5  23      244.91      290.18     14.57 o 
  -9   5  23     1732.21     1870.16     51.85 o 
  -7   5  23      259.11      305.17     28.62 o 
  -5   5  23      370.04      379.40     18.50 o 
  -3   5  23       25.61       29.37     25.53 o 
  -8   6  23       30.76       57.51      8.52 o 
  -6   6  23      385.35      449.19     19.69 o 
  -4   6  23      627.96      656.78     20.51 o 
                                                 
